# Supplementary material for: Neonatal thyroxine activation modifies epigenetic programming of the liver
Source: Nat Commun. 2021 Jul 21;12:4446. doi: 10.1038/s41467-021-24748-8 (PMC8295303; doi:10.1038/s41467-021-24748-8)
Supplement: Supplementary file 4 — Supplementary data 1 [file 41467_2021_24748_MOESM4_ESM.xlsx]

## Sheet: Sheet1
Supplementary data 1 - H-sites chromosome coordinates and gene annotation.
Chr	start	stop	Gene Symbol	Gene Section	Dist. to TSS (bp)
1	4766919	4767419	Gm6123	Promoter	-3712
1	21217919	21218419	Tmem14a	Promoter	-156
1	21217919	21218419	Tmem14a	Promoter	-243
1	21271419	21271919	Gm28836	Promoter	0
1	21271419	21271919	Gm7094	Promoter	-484
1	24746155	24746655	Lmbrd1	Intron 12	67525
1	24746155	24746655	Lmbrd1	Intron 12	67229
1	24746155	24746655	Lmbrd1	Promoter	1282
1	24746155	24746655	Lmbrd1	Intron 1	1282
1	25432155	25432655	Adgrb3	Intron 14	396857
1	25432155	25432655	Adgrb3	CDS 14	396857
1	25432155	25432655	Adgrb3	Intron 13	396857
1	25432155	25432655	Adgrb3	Intron 12	393485
1	25432155	25432655	Adgrb3	CDS 12	393485
1	25432155	25432655	Adgrb3	Intron 11	393485
1	25432155	25432655	Adgrb3	Intron 13	397053
1	25432155	25432655	Adgrb3	CDS 13	397053
1	25432155	25432655	Adgrb3	Intron 12	397053
1	25432155	25432655	Adgrb3	Intron 12	394106
1	25432155	25432655	Adgrb3	CDS 12	394106
1	25432155	25432655	Adgrb3	Intron 11	394106
1	40117655	40118155	Il1r2	Intron 5	32957
1	40117655	40118155	Il1r2	CDS 6	32957
1	40117655	40118155	Il1r2	Intron 6	32957
1	40117655	40118155	Il1r2	3' UTR	32863
1	51747656	51748156	Gm28055	Promoter	-712
1	52632656	52633156	Nemp2	Promoter	1953
1	52632656	52633156	Nemp2	Intron 1	1953
1	52632656	52633156	Nemp2	Promoter	1919
1	52632656	52633156	Nemp2	Intron 1	1919
1	52632656	52633156	Nemp2	Promoter	1909
1	52632656	52633156	Nemp2	Intron 1	1909
1	52632656	52633156	Nemp2	Promoter	1904
1	52632656	52633156	Nemp2	Promoter	1859
1	52632656	52633156	Nemp2	Intron 1	1859
1	53977156	53977656	Hecw2	Intron 2	216393
1	53977156	53977656	Hecw2	Intron 2	217379
1	53977156	53977656	Hecw2	Intron 2	217379
1	53977156	53977656	Hecw2	Non-coding	217513
1	55362156	55362656	Boll	Promoter	-1414
1	55362156	55362656	Boll	Promoter	664
1	55362156	55362656	Boll	Intron 1	664
1	55362156	55362656	Boll	Promoter	71
1	55362156	55362656	Boll	5' UTR	71
1	55362156	55362656	Boll	Promoter	664
1	55362156	55362656	Boll	Intron 1	664
1	55362156	55362656	Boll	Promoter	814
1	55362156	55362656	Boll	Intron 1	814
1	55362156	55362656	Boll	Promoter	-1414
1	64288926	64289426	Gm28981	Non-coding	13618
1	74542426	74542926	Usp37	Promoter	1359
1	74542426	74542926	Usp37	5' UTR	1359
1	74542426	74542926	Plcd4	Promoter	0
1	74542426	74542926	Plcd4	5' UTR	0
1	74542426	74542926	Plcd4	Promoter	0
1	74542426	74542926	Plcd4	5' UTR	0
1	74542426	74542926	Plcd4	Promoter	0
1	74542426	74542926	Plcd4	5' UTR	0
1	74542426	74542926	Plcd4	Promoter	0
1	74542426	74542926	Plcd4	Promoter	0
1	74542426	74542926	Plcd4	5' UTR	0
1	74542426	74542926	Plcd4	Promoter	0
1	74542426	74542926	Plcd4	5' UTR	0
1	74542426	74542926	Plcd4	Promoter	-1434
1	74542426	74542926	Plcd4	Promoter	-1438
1	74542426	74542926	Plcd4	Promoter	-1438
1	77565925	77566425	Gm28385	Promoter	-4247
1	83722425	83722925	4933436I20Rik	Non-coding	188647
1	88222425	88222925	Gm20528	Promoter	-3840
1	88222425	88222925	Gm20528	Promoter	-3870
1	88222425	88222925	Mroh2a	Promoter	-4061
1	88222425	88222925	Mroh2a	Promoter	-4095
1	88222425	88222925	Mroh2a	Promoter	-4106
1	88447425	88447925	Gm29538	Non-coding	14684
1	91425923	91426423	Per2	Intron 18	32902
1	92478423	92478923	Ndufa10	Promoter	-4562
1	92478423	92478923	Ndufa10	Promoter	-4665
1	92478423	92478923	Ndufa10	Promoter	-4675
1	92478423	92478923	Ndufa10	Promoter	-4655
1	92478423	92478923	Olfr1416	3' UTR	6191
1	92478423	92478923	Olfr1416	Promoter	1697
1	93832423	93832923	D2hgdh	Intron 4	7183
1	93832423	93832923	D2hgdh	CDS 5	7183
1	93832423	93832923	D2hgdh	Intron 5	7183
1	93832423	93832923	D2hgdh	Intron 4	7149
1	93832423	93832923	D2hgdh	CDS 5	7149
1	93832423	93832923	D2hgdh	Intron 5	7149
1	93832423	93832923	D2hgdh	Intron 3	6138
1	93832423	93832923	D2hgdh	Promoter	2627
1	93832423	93832923	D2hgdh	Intron 1	2627
1	93832423	93832923	D2hgdh	Promoter	2626
1	93832423	93832923	D2hgdh	Intron 1	2626
1	95627423	95627923	St8sia4	Intron 4	39649
1	95627423	95627923	St8sia4	CDS 4	39649
1	95627423	95627923	St8sia4	Intron 3	39649
1	95627423	95627923	St8sia4	3' UTR	39613
1	95627423	95627923	St8sia4	CDS 4	39613
1	95627423	95627923	St8sia4	Intron 3	39613
1	118551423	118551923	Clasp1	Intron 29	162365
1	118551423	118551923	Clasp1	Intron 31	162365
1	118551423	118551923	Clasp1	Intron 27	162365
1	118551423	118551923	Clasp1	Intron 31	162365
1	118551423	118551923	Clasp1	3' UTR	161977
1	118551423	118551923	Clasp1	Intron 27	161968
1	118551423	118551923	Clasp1	Intron 29	161968
1	118551423	118551923	Clasp1	Intron 30	161968
1	118551423	118551923	Clasp1	Intron 28	161967
1	118551423	118551923	Clasp1	Intron 29	161950
1	118551423	118551923	Clasp1	Intron 28	161906
1	118551423	118551923	Clasp1	Intron 28	131863
1	118551423	118551923	Clasp1	Intron 29	131699
1	118551423	118551923	Clasp1	Intron 30	131699
1	118551423	118551923	Clasp1	Non-coding	81652
1	118551423	118551923	Clasp1	Intron 23	69384
1	118551423	118551923	Clasp1	3' UTR	19344
1	118551423	118551923	Clasp1	Intron 2	3446
1	118551423	118551923	Clasp1	Promoter	-2311
1	121320423	121320923	Insig2	5' UTR	7102
1	121325923	121326423	Insig2	Promoter	1602
1	121325923	121326423	Insig2	5' UTR	1602
1	121320423	121320923	Insig2	5' UTR	11667
1	121325923	121326423	Insig2	5' UTR	6167
1	121320423	121320923	Insig2	5' UTR	6824
1	121325923	121326423	Insig2	Promoter	1324
1	121325923	121326423	Insig2	5' UTR	1324
1	121320423	121320923	Insig2	5' UTR	6756
1	121325923	121326423	Insig2	Promoter	1256
1	121325923	121326423	Insig2	5' UTR	1256
1	121320423	121320923	Insig2	5' UTR	6797
1	121325923	121326423	Insig2	Promoter	1297
1	121325923	121326423	Insig2	5' UTR	1297
1	121320423	121320923	Insig2	5' UTR	6871
1	121325923	121326423	Insig2	Promoter	1371
1	121325923	121326423	Insig2	5' UTR	1371
1	121320423	121320923	Insig2	5' UTR	6843
1	121325923	121326423	Insig2	Promoter	1343
1	121325923	121326423	Insig2	5' UTR	1343
1	121320423	121320923	Insig2	Promoter	2269
1	121320423	121320923	Insig2	5' UTR	2269
1	121325923	121326423	Insig2	Promoter	-2731
1	121320423	121320923	Insig2	Promoter	-694
1	121320423	121320923	Insig2	5' UTR	6760
1	121325923	121326423	Insig2	Promoter	1260
1	121325923	121326423	Insig2	5' UTR	1260
1	121320423	121320923	Insig2	5' UTR	6766
1	121325923	121326423	Insig2	Promoter	1266
1	121325923	121326423	Insig2	5' UTR	1266
1	121320423	121320923	Insig2	5' UTR	11628
1	121325923	121326423	Insig2	5' UTR	6128
1	121325923	121326423	Gm37174	Promoter	-1669
1	133237923	133238423	Plekha6	Intron 3	73713
1	133237923	133238423	Plekha6	5' UTR	56602
1	133914923	133915423	Prelp	5' UTR	5992
1	133914923	133915423	Prelp	CDS 2	5992
1	133914923	133915423	Prelp	Intron 1	5992
1	133914923	133915423	Prelp	Non-coding	5989
1	135585923	135586423	Nav1	Promoter	-567
1	135585923	135586423	Nav1	Promoter	-217
1	135674923	135675423	Nav1	5' UTR	12683
1	135585923	135586423	Nav1	Intron 3	101683
1	135585923	135586423	Gm4793	Promoter	1150
1	135674923	135675423	Nav1	Non-coding	12683
1	135874423	135874923	Pkp1	3' UTR	44285
1	135874423	135874923	Pkp1	3' UTR	44198
1	135874423	135874923	Pkp1	3' UTR	44220
1	150145870	150146370	Gm9687	Promoter	0
1	151861870	151862370	1700025G04Rik	3' UTR	227601
1	153904870	153905370	Teddm2	Promoter	-4661
1	153904870	153905370	Teddm2	Promoter	-4641
1	153904870	153905370	Glul	Intron 3	4926
1	153904870	153905370	Glul	Intron 3	4285
1	153904870	153905370	Glul	Intron 3	4264
1	153904870	153905370	Glul	Promoter	1072
1	153904870	153905370	Glul	Promoter	-673
1	154688870	154689370	Cacna1e	Intron 3	36987
1	154688870	154689370	Cacna1e	5' UTR	36551
1	154688870	154689370	Cacna1e	Intron 2	174698
1	154688870	154689370	Cacna1e	Non-coding	127572
1	154688870	154689370	Cacna1e	Intron 5	127572
1	155019370	155019870	Gm29282	Non-coding	37310
1	156642369	156642869	Abl2	3' UTR	83382
1	156642369	156642869	Abl2	CDS 13	83382
1	156642369	156642869	Abl2	3' UTR	83320
1	156642369	156642869	Abl2	CDS 12	83320
1	158509869	158510369	Astn1	CDS 6	147596
1	158509869	158510369	Astn1	Intron 6	147596
1	158509869	158510369	Astn1	CDS 6	147565
1	158509869	158510369	Astn1	Intron 6	147565
1	158509869	158510369	Astn1	CDS 6	147529
1	158509869	158510369	Astn1	Intron 6	147529
1	158509869	158510369	Astn1	CDS 6	147332
1	158509869	158510369	Astn1	Intron 6	147332
1	158509869	158510369	Astn1	CDS 6	147319
1	158509869	158510369	Astn1	Intron 6	147319
1	158509869	158510369	Gm37679	Non-coding	43931
1	158509869	158510369	Astn1	Promoter	0
1	160041369	160041869	Gm37294	Promoter	2463
1	160041369	160041869	4930523C07Rik	Promoter	-2513
1	160041369	160041869	4930523C07Rik	Promoter	-2515
1	160041369	160041869	4930523C07Rik	Promoter	-2515
1	160041369	160041869	4930523C07Rik	Promoter	-2536
1	160041369	160041869	4930523C07Rik	Promoter	-2578
1	160988869	160989369	Serpinc1	5' UTR	10263
1	160988869	160989369	Serpinc1	Intron 2	10223
1	160988869	160989369	Serpinc1	5' UTR	10217
1	160988869	160989369	Serpinc1	Intron 2	10181
1	160988869	160989369	Serpinc1	Intron 2	4101
1	160988869	160989369	Serpinc1	Promoter	1782
1	160988869	160989369	Serpinc1	Promoter	-8
1	164065869	164066369	Sell	Intron 3	3887
1	164065869	164066369	Sell	Intron 3	3784
1	164065869	164066369	Sell	CDS 4	3784
1	164065869	164066369	Sell	Intron 4	3784
1	164065869	164066369	Sell	Intron 3	3680
1	164065869	164066369	Sell	CDS 4	3680
1	164065869	164066369	Sell	Intron 4	3680
1	164065869	164066369	Sell	Promoter	-2593
1	164259369	164259869	Slc19a2	Intron 2	10323
1	164259369	164259869	Slc19a2	Intron 2	10314
1	164259369	164259869	Slc19a2	Intron 1	10116
1	164259369	164259869	Slc19a2	Promoter	-2484
1	165237869	165238369	Tiprl	Promoter	-925
1	165237869	165238369	Tiprl	Promoter	-872
1	165237869	165238369	Tiprl	Promoter	-946
1	165237869	165238369	Tiprl	Promoter	-1355
1	165237869	165238369	Tiprl	Promoter	-936
1	165237869	165238369	Gm38190	Promoter	-2743
1	166286369	166286869	Ildr2	Intron 3	32230
1	166296369	166296869	Ildr2	Intron 6	42230
1	166286369	166286869	Ildr2	Intron 3	32176
1	166296369	166296869	Ildr2	Intron 3	42176
1	166286369	166286869	Ildr2	Intron 3	32176
1	166296369	166296869	Ildr2	Intron 5	42176
1	166286369	166286869	Ildr2	Intron 3	32176
1	166296369	166296869	Ildr2	Intron 3	42176
1	166286369	166286869	Ildr2	Intron 3	32176
1	166296369	166296869	Ildr2	Intron 4	42176
1	166286369	166286869	Ildr2	Intron 3	32176
1	166296369	166296869	Ildr2	Intron 5	42176
1	166286369	166286869	Ildr2	Intron 3	32176
1	166296369	166296869	Ildr2	Intron 6	42176
1	167079369	167079869	Fam78b	3' UTR	77952
1	167079369	167079869	Fam78b	3' UTR	77952
1	167079369	167079869	Fam78b	3' UTR	77937
1	167079369	167079869	Fam78b	3' UTR	77903
1	167079369	167079869	Fam78b	3' UTR	77789
1	167079369	167079869	Fam78b	3' UTR	77780
1	171238869	171239369	Fcer1g	Promoter	-4503
1	171238869	171239369	Fcer1g	Promoter	-4561
1	171238869	171239369	Fcer1g	Promoter	-4529
1	171238869	171239369	Ndufs2	CDS 5	7754
1	171238869	171239369	Ndufs2	Intron 4	7754
1	171238869	171239369	Ndufs2	CDS 4	7754
1	171238869	171239369	Ndufs2	CDS 5	7754
1	171238869	171239369	Ndufs2	Intron 4	7754
1	171238869	171239369	Ndufs2	CDS 4	7754
1	171238869	171239369	Ndufs2	Non-coding	7754
1	171238869	171239369	Ndufs2	Promoter	-3328
1	171238869	171239369	Ndufs2	Promoter	-1340
1	171238869	171239369	Ndufs2	Promoter	687
1	171238869	171239369	Ndufs2	CDS 5	11883
1	171238869	171239369	Ndufs2	Intron 4	11883
1	171238869	171239369	Ndufs2	CDS 4	11883
1	171238869	171239369	Ndufs2	CDS 4	12020
1	171238869	171239369	Ndufs2	Intron 3	12020
1	171238869	171239369	Ndufs2	CDS 3	12020
1	177446869	177447369	Gm26801	Promoter	-3598
1	177446869	177447369	Zbtb18	5' UTR	4518
1	177446869	177447369	Zbtb18	Intron 1	4518
1	177446869	177447369	Zbtb18	CDS 2	4518
1	177446869	177447369	Zbtb18	5' UTR	4403
1	177446869	177447369	Zbtb18	Intron 2	4403
1	177446869	177447369	Zbtb18	CDS 3	4403
1	177446869	177447369	Zbtb18	5' UTR	4325
1	177446869	177447369	Zbtb18	Intron 3	4325
1	177446869	177447369	Zbtb18	CDS 4	4325
1	177446869	177447369	Zbtb18	Intron 2	3653
1	177446869	177447369	Zbtb18	CDS 3	3653
1	177446869	177447369	Zbtb18	Promoter	2574
1	177446869	177447369	Zbtb18	Intron 1	2574
1	177446869	177447369	Zbtb18	CDS 2	2574
1	177446869	177447369	Zbtb18	Promoter	2220
1	177446869	177447369	Zbtb18	5' UTR	2220
1	177446869	177447369	Zbtb18	Intron 1	2220
1	177446869	177447369	Zbtb18	CDS 2	2220
1	177446869	177447369	Zbtb18	Promoter	2216
1	177446869	177447369	Zbtb18	Intron 1	2216
1	177446869	177447369	Zbtb18	CDS 2	2216
1	177446869	177447369	Zbtb18	Promoter	2208
1	177446869	177447369	Zbtb18	5' UTR	2208
1	177446869	177447369	Zbtb18	Intron 1	2208
1	177446869	177447369	Zbtb18	CDS 2	2208
1	177446869	177447369	Zbtb18	Promoter	2132
1	177446869	177447369	Zbtb18	5' UTR	2132
1	177446869	177447369	Zbtb18	Intron 2	2132
1	177446869	177447369	Zbtb18	CDS 3	2132
1	177446869	177447369	Zbtb18	Promoter	1931
1	177446869	177447369	Zbtb18	5' UTR	1931
1	177446869	177447369	Zbtb18	Intron 1	1931
1	177446869	177447369	Zbtb18	CDS 2	1931
1	177446869	177447369	Zbtb18	Promoter	1238
1	177446869	177447369	Zbtb18	Promoter	1048
1	177446869	177447369	Zbtb18	5' UTR	1048
1	177446869	177447369	Zbtb18	CDS 1	1048
1	178419869	178420369	Efcab2	Non-coding	13784
1	178419869	178420369	Efcab2	Intron 1	13766
1	179157369	179157869	Smyd3	Intron 5	360166
1	179157369	179157869	Smyd3	Non-coding	90972
1	179157369	179157869	Smyd3	Non-coding	216235
1	179712369	179712869	Kif28	Intron 11	32403
1	179712369	179712869	Kif28	CDS 11	32403
1	179712369	179712869	Kif28	Intron 10	32403
1	179712369	179712869	Kif28	CDS 10	32403
1	179733369	179733869	Kif28	Intron 4	11403
1	179712369	179712869	Kif28	Intron 11	32403
1	179712369	179712869	Kif28	CDS 11	32403
1	179712369	179712869	Kif28	Intron 10	32403
1	179712369	179712869	Kif28	CDS 10	32403
1	179733369	179733869	Kif28	Intron 4	11403
1	179712369	179712869	Kif28	Intron 9	32332
1	179733369	179733869	Kif28	Intron 4	11332
1	180829869	180830369	Gm24836	Promoter	-2400
1	181510369	181510869	Ccdc121	Promoter	583
1	181510369	181510869	Ccdc121	3' UTR	583
1	181510369	181510869	Ccdc121	CDS 1	583
1	182283369	182283869	Degs1	Promoter	-564
1	182283369	182283869	Degs1	Promoter	-564
1	182283369	182283869	Degs1	Promoter	-1144
1	182283369	182283869	1700047M11Rik	Promoter	-4121
1	182883369	182883869	Susd4	Intron 5	119357
1	182883369	182883869	Susd4	Intron 4	118474
1	188902621	188903121	Ush2a	Intron 60	639587
1	192846806	192847306	Sertad4	CDS 4	8451
1	192846806	192847306	Sertad4	Intron 3	8451
1	192846806	192847306	Sertad4	CDS 4	4442
1	192846806	192847306	Sertad4	Intron 3	4442
1	192846806	192847306	Sertad4	3' UTR	4442
1	192846806	192847306	Sertad4	CDS 4	4442
1	192846806	192847306	Sertad4	Intron 3	4442
1	195017806	195018306	A330023F24Rik	Non-coding	41431
1	195017806	195018306	A330023F24Rik	Non-coding	41421
1	195017806	195018306	A330023F24Rik	Promoter	408
1	195017806	195018306	Gm37027	Promoter	0
10	5599540	5600040	Myct1	Intron 1	5765
10	5920540	5921040	Rgs17	Promoter	1361
10	5920540	5921040	Rgs17	5' UTR	1361
10	5920540	5921040	Rgs17	Promoter	1347
10	5920540	5921040	Rgs17	5' UTR	1347
10	5920540	5921040	Rgs17	Promoter	1327
10	5920540	5921040	Rgs17	5' UTR	1327
10	5920540	5921040	Rgs17	Promoter	1327
10	5920540	5921040	Rgs17	5' UTR	1327
10	10395202	10395702	Adgb	Intron 22	76613
10	10395202	10395702	Adgb	CDS 22	76613
10	10395202	10395702	Adgb	Intron 21	76613
10	10395202	10395702	Adgb	3' UTR	16043
10	10395202	10395702	Adgb	Intron 21	76625
10	10395202	10395702	Adgb	CDS 21	76625
10	10395202	10395702	Adgb	Intron 20	76625
10	10395202	10395702	Adgb	Intron 20	76613
10	10395202	10395702	Adgb	CDS 20	76613
10	10395202	10395702	Adgb	Intron 19	76613
10	17632194	17632694	Gm47771	Non-coding	25820
10	18526194	18526694	Nhsl1	CDS 5	207209
10	18526194	18526694	Nhsl1	CDS 5	118519
10	18526194	18526694	Nhsl1	CDS 6	56213
10	20147694	20148194	Map7	Promoter	-277
10	20195194	20195694	Map7	Intron 1	46723
10	20147694	20148194	Map7	Promoter	-790
10	20195194	20195694	Map7	Intron 1	46210
10	20147694	20148194	Map7	Promoter	-801
10	20195194	20195694	Map7	Intron 1	46199
10	20147694	20148194	Map7	Promoter	-804
10	20195194	20195694	Map7	Non-coding	46196
10	20195194	20195694	Map7	Non-coding	24206
10	20195194	20195694	Map7	Intron 1	24172
10	20195194	20195694	Map7	Non-coding	23488
10	20195194	20195694	Map7	Non-coding	23187
10	21442194	21442694	Gm48386	Promoter	2943
10	30845694	30846194	Hey2	Promoter	-2892
10	30845694	30846194	Hey2	Promoter	-3678
10	39386194	39386694	Fyn	5' UTR	17339
10	39386194	39386694	Fyn	5' UTR	16430
10	39386194	39386694	Fyn	5' UTR	16396
10	39386194	39386694	Fyn	5' UTR	16391
10	40810194	40810694	Mettl24	Intron 4	126912
10	40810194	40810694	Mettl24	CDS 5	126912
10	42760194	42760694	Gm15199	Promoter	-1533
10	42760194	42760694	Sec63	Promoter	-802
10	42760194	42760694	Sec63	Promoter	-921
10	42760194	42760694	Sec63	Promoter	-1112
10	43444194	43444694	Pdss2	Intron 7	222594
10	58254252	58254752	Gcc2	Promoter	-745
10	58254252	58254752	Gcc2	Promoter	-756
10	58254252	58254752	Gcc2	Promoter	-778
10	58254252	58254752	Gcc2	Promoter	-787
10	58254252	58254752	Gcc2	Promoter	-961
10	58254252	58254752	Gcc2	Promoter	-1139
10	58532752	58533252	Ccdc138	Intron 10	34804
10	59089752	59090252	Sh3rf3	Intron 7	276294
10	59089752	59090252	Sh3rf3	Non-coding	24101
10	59089752	59090252	Sh3rf3	Non-coding	9718
10	59447252	59447752	Mcu	3' UTR	168941
10	60814752	60815252	Unc5b	Intron 1	16330
10	60814752	60815252	Unc5b	Non-coding	5390
10	60814752	60815252	Unc5b	Intron 1	16131
10	60814752	60815252	Gm19972	Promoter	-428
10	62126752	62127252	Fam241b	Intron 2	12619
10	62126752	62127252	Fam241b	5' UTR	7455
10	62126752	62127252	Fam241b	Intron 2	16655
10	62126752	62127252	Fam241b	Intron 3	16659
10	62295752	62296252	Hk1	CDS 7	44291
10	62295752	62296252	Hk1	Intron 6	44291
10	62295752	62296252	Hk1	CDS 6	44291
10	62295752	62296252	Hk1	Intron 5	44291
10	62295752	62296252	Hk1	CDS 10	83657
10	62295752	62296252	Hk1	Intron 9	83657
10	62295752	62296252	Hk1	CDS 9	83657
10	62295752	62296252	Hk1	Intron 8	83657
10	62295752	62296252	Hk1	CDS 8	62111
10	62295752	62296252	Hk1	Intron 7	62111
10	62295752	62296252	Hk1	CDS 7	62111
10	62295752	62296252	Hk1	Intron 6	62111
10	62295752	62296252	Hk1	CDS 7	46471
10	62295752	62296252	Hk1	Intron 6	46471
10	62295752	62296252	Hk1	CDS 6	46471
10	62295752	62296252	Hk1	Intron 5	46471
10	62295752	62296252	Hk1	3' UTR	22142
10	62295752	62296252	Hk1	CDS 7	22142
10	62295752	62296252	Hk1	Intron 6	22142
10	62295752	62296252	Hk1	CDS 6	22142
10	62295752	62296252	Hk1	Intron 5	22142
10	62295752	62296252	Hk1	3' UTR	31516
10	62295752	62296252	Hk1	CDS 6	31516
10	62295752	62296252	Hk1	Intron 5	31516
10	67377752	67378252	Gm49454	Non-coding	80346
10	68008252	68008752	Rtkn2	Intron 6	28682
10	68008252	68008752	Rtkn2	Intron 6	28654
10	68008252	68008752	Rtkn2	Intron 6	28647
10	68008252	68008752	Rtkn2	Intron 6	28554
10	68008252	68008752	Rtkn2	Intron 6	28537
10	69929752	69930252	Ank3	Intron 25	530756
10	69890752	69891252	Ank3	Intron 17	491756
10	69929752	69930252	Ank3	Intron 25	395980
10	69890752	69891252	Ank3	Intron 16	356980
10	69929752	69930252	Ank3	Intron 23	395909
10	69890752	69891252	Ank3	Intron 16	356909
10	69929752	69930252	Ank3	Intron 24	395905
10	69890752	69891252	Ank3	Intron 16	356905
10	69929752	69930252	Ank3	Intron 24	395905
10	69890752	69891252	Ank3	Intron 16	356905
10	69929752	69930252	Ank3	Intron 1	395544
10	69890752	69891252	Ank3	Intron 1	356544
10	69929752	69930252	Ank3	Intron 1	395530
10	69890752	69891252	Ank3	Intron 1	356530
10	69929752	69930252	Ank3	Intron 23	395530
10	69890752	69891252	Ank3	Intron 16	356530
10	69929752	69930252	Ank3	Intron 24	395530
10	69890752	69891252	Ank3	Intron 16	356530
10	69929752	69930252	Ank3	Intron 24	395530
10	69890752	69891252	Ank3	Intron 16	356530
10	69929752	69930252	Ank3	Intron 25	395530
10	69890752	69891252	Ank3	Intron 16	356530
10	69929752	69930252	Ank3	Intron 25	223382
10	69890752	69891252	Ank3	Intron 17	184382
10	69929752	69930252	Ank3	Non-coding	223278
10	69890752	69891252	Ank3	Non-coding	184278
10	69929752	69930252	Ank3	Intron 5	31621
10	69929752	69930252	Ank3	Intron 3	30683
10	69929752	69930252	Ank3	Non-coding	14887
10	69929752	69930252	Ank3	Intron 2	4257
10	69929752	69930252	Ank3	Intron 2	4220
10	69929752	69930252	Ank3	Intron 3	3979
10	69929752	69930252	Ank3	Intron 3	3979
10	69929752	69930252	Ank3	Intron 3	3979
10	69929752	69930252	Ank3	Intron 2	3947
10	69929752	69930252	Ank3	Non-coding	3933
10	69929752	69930252	Ank3	Intron 2	3798
10	69929752	69930252	Ank3	Intron 2	3672
10	69929752	69930252	Ank3	Intron 3	3619
10	75353755	75354255	Gucd1	3' UTR	163019
10	75353755	75354255	Gm5779	Promoter	1700
10	76625255	76625755	Col6a2	Promoter	-1624
10	76625255	76625755	Col6a2	Promoter	-1929
10	76625255	76625755	Col6a2	Promoter	-1929
10	76718255	76718755	Col6a1	Intron 13	7414
10	76718255	76718755	Col6a1	CDS 13	7414
10	76718255	76718755	Col6a1	Intron 12	7414
10	76718255	76718755	Col6a1	CDS 12	7414
10	76718255	76718755	Col6a1	Intron 11	7414
10	76718255	76718755	Col6a1	Promoter	482
10	76906255	76906755	Pcbp3	5' UTR	55034
10	76906255	76906755	Pcbp3	5' UTR	55133
10	76906255	76906755	Pcbp3	Promoter	-392
10	77096255	77096755	Col18a1	CDS 3	69794
10	77096255	77096755	Col18a1	Intron 2	69794
10	77096255	77096755	Col18a1	CDS 2	16951
10	77096255	77096755	Col18a1	Intron 1	16951
10	77096255	77096755	Col18a1	CDS 2	17192
10	77096255	77096755	Col18a1	Intron 1	17192
10	78012255	78012755	Pfkl	Promoter	-2447
10	78012255	78012755	Pfkl	Promoter	-2527
10	78012255	78012755	Pfkl	Promoter	-2171
10	78012255	78012755	Pfkl	Promoter	-2518
10	80314255	80314755	Apc2	CDS 15	18278
10	80314255	80314755	Apc2	CDS 14	12435
10	80424255	80424755	Tcf3	Intron 3	8883
10	80424255	80424755	Tcf3	Intron 3	8893
10	80424255	80424755	Tcf3	Intron 3	8889
10	80424255	80424755	Tcf3	Intron 3	8893
10	80424255	80424755	Tcf3	Intron 3	8867
10	80424255	80424755	Tcf3	Intron 3	8867
10	80424255	80424755	Tcf3	Intron 2	6258
10	80424255	80424755	Tcf3	Intron 3	8881
10	80424255	80424755	Tcf3	Intron 3	8881
10	80424255	80424755	Tcf3	Intron 2	6328
10	80424255	80424755	Tcf3	Intron 2	6231
10	80424255	80424755	Tcf3	Promoter	-2394
10	80950255	80950755	Gng7	3' UTR	64171
10	80950255	80950755	Gng7	3' UTR	50611
10	80950255	80950755	Gng7	3' UTR	64191
10	80950255	80950755	Gng7	3' UTR	50624
10	81080755	81081255	Thop1	Intron 9	10720
10	81080755	81081255	Thop1	CDS 10	10720
10	81080755	81081255	Thop1	Intron 10	10720
10	81080755	81081255	Thop1	Promoter	1887
10	81295755	81296255	Tjp3	Promoter	-4487
10	81295755	81296255	Tjp3	Promoter	-4173
10	81295755	81296255	Tjp3	Promoter	-4539
10	81295755	81296255	Pip5k1c	Promoter	2792
10	81295755	81296255	Pip5k1c	Intron 1	2792
10	81295755	81296255	Pip5k1c	Promoter	2775
10	81295755	81296255	Pip5k1c	Intron 1	2775
10	81295755	81296255	Pip5k1c	Promoter	2767
10	81295755	81296255	Pip5k1c	Intron 1	2767
10	81295755	81296255	Pip5k1c	Promoter	2751
10	81295755	81296255	Pip5k1c	Intron 1	2751
10	81295755	81296255	Pip5k1c	Promoter	2750
10	81295755	81296255	Pip5k1c	Intron 1	2750
10	81364255	81364755	Mfsd12	3' UTR	6764
10	81365255	81365755	Mfsd12	3' UTR	7764
10	81364255	81364755	4930404N11Rik	Promoter	100
10	81364255	81364755	4930404N11Rik	Intron 2	100
10	81364255	81364755	4930404N11Rik	CDS 2	100
10	81364255	81364755	4930404N11Rik	Intron 1	100
10	81364255	81364755	4930404N11Rik	CDS 1	100
10	81365255	81365755	4930404N11Rik	Promoter	-400
10	81364255	81364755	4930404N11Rik	Promoter	122
10	81365255	81365755	4930404N11Rik	Promoter	-378
10	81364255	81364755	4930404N11Rik	Promoter	1062
10	81364255	81364755	4930404N11Rik	Intron 3	1062
10	81364255	81364755	4930404N11Rik	CDS 3	1062
10	81364255	81364755	4930404N11Rik	Intron 2	1062
10	81364255	81364755	4930404N11Rik	CDS 2	1062
10	81365255	81365755	4930404N11Rik	Promoter	62
10	81365255	81365755	4930404N11Rik	Intron 1	62
10	81365255	81365755	4930404N11Rik	CDS 1	62
10	81364255	81364755	4930404N11Rik	Promoter	1036
10	81365255	81365755	4930404N11Rik	Promoter	36
10	81494255	81494755	Ncln	Promoter	1638
10	81494255	81494755	Ncln	Intron 1	1638
10	81494255	81494755	Ncln	Promoter	1572
10	81494255	81494755	Ncln	Intron 1	1572
10	81494255	81494755	Ncln	Promoter	-3986
10	81494255	81494755	Ncln	Promoter	-2199
10	81494255	81494755	Ncln	Promoter	1588
10	89646755	89647255	Scyl2	Intron 14	39031
10	89646755	89647255	Scyl2	CDS 14	39031
10	89646755	89647255	Scyl2	Intron 13	39031
10	89646755	89647255	Scyl2	Non-coding	7217
10	89646755	89647255	Scyl2	Intron 14	39014
10	89646755	89647255	Scyl2	CDS 14	39014
10	89646755	89647255	Scyl2	Intron 13	39014
10	91907755	91908255	Gm31592	Non-coding	18926
10	92154755	92155255	Rmst	Non-coding	9916
10	92154755	92155255	Rmst	Non-coding	9494
10	92154755	92155255	Rmst	Non-coding	9412
10	92154755	92155255	Rmst	Non-coding	9913
10	92154755	92155255	Rmst	Non-coding	7886
10	92154755	92155255	Rmst	Non-coding	9717
10	94800755	94801255	Plxnc1	Intron 24	143581
10	95605366	95605866	Gm23776	Promoter	1574
10	105237944	105238444	Tmtc2	Intron 11	335992
10	105237944	105238444	Tmtc2	Promoter	-2994
10	105237944	105238444	Tmtc2	Promoter	-3009
10	109683944	109684444	Nav3	3' UTR	315776
10	109683944	109684444	Nav3	CDS 39	315776
10	109683944	109684444	Nav3	Intron 38	315776
10	109683944	109684444	Nav3	3' UTR	771761
10	109683944	109684444	Nav3	CDS 41	771761
10	109683944	109684444	Nav3	Intron 40	771761
10	109683944	109684444	Nav3	Non-coding	139142
10	109683944	109684444	Nav3	3' UTR	148778
10	109683944	109684444	Nav3	CDS 29	148778
10	109683944	109684444	Nav3	Intron 28	148778
10	115228944	115229444	Tbc1d15	Intron 5	22024
10	115228944	115229444	Tbc1d15	CDS 5	22024
10	115228944	115229444	Tbc1d15	Intron 4	22024
10	115228944	115229444	Tbc1d15	Non-coding	21810
10	115348444	115348944	Tmem19	5' UTR	13288
10	115348444	115348944	Tmem19	Intron 3	13324
10	115348444	115348944	Tmem19	Intron 3	13558
10	115348444	115348944	Tmem19	Intron 2	13304
10	115348444	115348944	Tmem19	Intron 3	13281
10	115348444	115348944	Tmem19	Promoter	121
10	115348444	115348944	Tmem19	5' UTR	13019
10	117641944	117642444	Cpm	Intron 2	12444
10	117641944	117642444	Cpm	Non-coding	12444
10	119168944	119169444	Gm34045	Promoter	-2558
10	119637944	119638444	Grip1	Intron 1	184114
10	119637944	119638444	Grip1	Intron 1	184114
10	119637944	119638444	Grip1	Intron 1	184114
10	120173944	120174444	Irak3	Intron 5	27216
10	120173944	120174444	Irak3	Intron 5	27687
10	120173944	120174444	Irak3	Intron 5	27055
10	120173944	120174444	Irak3	Promoter	-3565
10	120173944	120174444	Irak3	Non-coding	27144
10	120407444	120407944	Hmga2	Intron 3	68526
10	120407444	120407944	Hmga2	Intron 3	68526
10	120876944	120877444	Msrb3	5' UTR	21658
10	121918944	121919444	Srgap1	Intron 3	127865
10	122008944	122009444	Srgap1	Intron 1	37865
10	121918944	121919444	Srgap1	Intron 3	127872
10	122008944	122009444	Srgap1	Intron 1	37872
10	121918944	121919444	Srgap1	Non-coding	127872
10	122008944	122009444	Srgap1	Non-coding	37872
10	125372944	125373444	Slc16a7	5' UTR	16022
10	125372944	125373444	Slc16a7	Non-coding	15925
11	5056997	5057497	Gas2l1	Non-coding	7798
11	5056997	5057497	Gas2l1	Intron 6	7804
11	5056997	5057497	Rasl10a	Promoter	-631
11	5056997	5057497	Rasl10a	Promoter	-1469
11	5828997	5829497	Polm	CDS 11	8293
11	5828997	5829497	Polm	Intron 10	8293
11	5828997	5829497	Polm	CDS 10	8293
11	5828997	5829497	Polm	Intron 9	8293
11	5828997	5829497	Polm	CDS 9	8293
11	5828997	5829497	Polm	3' UTR	8520
11	5828997	5829497	Polm	CDS 11	8520
11	5828997	5829497	Polm	Intron 10	8520
11	5828997	5829497	Polm	CDS 10	8520
11	5828997	5829497	Polm	Intron 9	8520
11	5828997	5829497	Polm	CDS 9	8520
11	5828997	5829497	Polm	Promoter	704
11	5972497	5972997	Camk2b	Intron 19	92752
11	5972497	5972997	Camk2b	CDS 19	92752
11	5972497	5972997	Camk2b	Intron 18	92752
11	5972497	5972997	Camk2b	CDS 18	92752
11	5972497	5972997	Camk2b	Intron 17	92752
11	6015497	6015997	Camk2b	CDS 3	49752
11	6015497	6015997	Camk2b	Intron 2	49752
11	5984497	5984997	Camk2b	Intron 13	80752
11	5971997	5972497	Camk2b	3' UTR	93252
11	5971997	5972497	Camk2b	Intron 20	93252
11	5971997	5972497	Camk2b	CDS 20	93252
11	5971997	5972497	Camk2b	Intron 19	93252
11	5972497	5972997	Camk2b	Non-coding	11142
11	5984497	5984997	Camk2b	Promoter	-358
11	5971997	5972497	Camk2b	Non-coding	11642
11	5972497	5972997	Camk2b	Intron 18	92752
11	5972497	5972997	Camk2b	CDS 18	92752
11	5972497	5972997	Camk2b	Intron 17	92752
11	5972497	5972997	Camk2b	CDS 17	92752
11	5972497	5972997	Camk2b	Intron 16	92752
11	6015497	6015997	Camk2b	CDS 3	49752
11	6015497	6015997	Camk2b	Intron 2	49752
11	5984497	5984997	Camk2b	Intron 12	80752
11	5971997	5972497	Camk2b	3' UTR	93252
11	5971997	5972497	Camk2b	Intron 19	93252
11	5971997	5972497	Camk2b	CDS 19	93252
11	5971997	5972497	Camk2b	Intron 18	93252
11	5972497	5972997	Camk2b	Intron 19	92567
11	5972497	5972997	Camk2b	CDS 19	92567
11	5972497	5972997	Camk2b	Intron 18	92567
11	5972497	5972997	Camk2b	CDS 18	92567
11	5972497	5972997	Camk2b	Intron 17	92567
11	6015497	6015997	Camk2b	CDS 3	49567
11	6015497	6015997	Camk2b	Intron 2	49567
11	5984497	5984997	Camk2b	Intron 13	80567
11	5971997	5972497	Camk2b	3' UTR	93067
11	5971997	5972497	Camk2b	Intron 20	93067
11	5971997	5972497	Camk2b	CDS 20	93067
11	5971997	5972497	Camk2b	Intron 19	93067
11	5972497	5972997	Camk2b	Intron 19	92567
11	5972497	5972997	Camk2b	CDS 19	92567
11	5972497	5972997	Camk2b	Intron 18	92567
11	5972497	5972997	Camk2b	CDS 18	92567
11	5972497	5972997	Camk2b	Intron 17	92567
11	6015497	6015997	Camk2b	CDS 3	49567
11	6015497	6015997	Camk2b	Intron 2	49567
11	5984497	5984997	Camk2b	Intron 13	80567
11	5971997	5972497	Camk2b	3' UTR	93067
11	5971997	5972497	Camk2b	Intron 20	93067
11	5971997	5972497	Camk2b	CDS 20	93067
11	5971997	5972497	Camk2b	Intron 19	93067
11	5972497	5972997	Camk2b	Intron 19	92586
11	5972497	5972997	Camk2b	CDS 19	92586
11	5972497	5972997	Camk2b	Intron 18	92586
11	5972497	5972997	Camk2b	CDS 18	92586
11	5972497	5972997	Camk2b	Intron 17	92586
11	6015497	6015997	Camk2b	CDS 3	49586
11	6015497	6015997	Camk2b	Intron 2	49586
11	5984497	5984997	Camk2b	Intron 12	80586
11	5971997	5972497	Camk2b	3' UTR	93086
11	5971997	5972497	Camk2b	Intron 20	93086
11	5971997	5972497	Camk2b	CDS 20	93086
11	5971997	5972497	Camk2b	Intron 19	93086
11	5972497	5972997	Camk2b	Intron 17	92746
11	5972497	5972997	Camk2b	CDS 17	92746
11	5972497	5972997	Camk2b	Intron 16	92746
11	5972497	5972997	Camk2b	CDS 16	92746
11	5972497	5972997	Camk2b	Intron 15	92746
11	6015497	6015997	Camk2b	CDS 3	49746
11	6015497	6015997	Camk2b	Intron 2	49746
11	5984497	5984997	Camk2b	Intron 12	80746
11	5971997	5972497	Camk2b	3' UTR	93246
11	5971997	5972497	Camk2b	Intron 18	93246
11	5971997	5972497	Camk2b	CDS 18	93246
11	5971997	5972497	Camk2b	Intron 17	93246
11	5972497	5972997	Camk2b	Intron 16	92549
11	5972497	5972997	Camk2b	CDS 16	92549
11	5972497	5972997	Camk2b	Intron 15	92549
11	5972497	5972997	Camk2b	CDS 15	92549
11	5972497	5972997	Camk2b	Intron 14	92549
11	6015497	6015997	Camk2b	CDS 3	49549
11	6015497	6015997	Camk2b	Intron 2	49549
11	5984497	5984997	Camk2b	Intron 12	80549
11	5971997	5972497	Camk2b	3' UTR	93049
11	5971997	5972497	Camk2b	Intron 17	93049
11	5971997	5972497	Camk2b	CDS 17	93049
11	5971997	5972497	Camk2b	Intron 16	93049
11	5972497	5972997	Camk2b	Intron 22	92616
11	5972497	5972997	Camk2b	CDS 22	92616
11	5972497	5972997	Camk2b	Intron 21	92616
11	5972497	5972997	Camk2b	CDS 21	92616
11	5972497	5972997	Camk2b	Intron 20	92616
11	6015497	6015997	Camk2b	CDS 3	49616
11	6015497	6015997	Camk2b	Intron 2	49616
11	5984497	5984997	Camk2b	Intron 13	80616
11	5971997	5972497	Camk2b	3' UTR	93116
11	5971997	5972497	Camk2b	Intron 23	93116
11	5971997	5972497	Camk2b	CDS 23	93116
11	5971997	5972497	Camk2b	Intron 22	93116
11	5972497	5972997	Camk2b	Intron 18	92542
11	5972497	5972997	Camk2b	CDS 18	92542
11	5972497	5972997	Camk2b	Intron 17	92542
11	5972497	5972997	Camk2b	CDS 17	92542
11	5972497	5972997	Camk2b	Intron 16	92542
11	6015497	6015997	Camk2b	CDS 3	49542
11	6015497	6015997	Camk2b	Intron 2	49542
11	5984497	5984997	Camk2b	Intron 13	80542
11	5971997	5972497	Camk2b	3' UTR	93042
11	5971997	5972497	Camk2b	Intron 19	93042
11	5971997	5972497	Camk2b	CDS 19	93042
11	5971997	5972497	Camk2b	Intron 18	93042
11	5972497	5972997	Camk2b	Intron 18	92574
11	5972497	5972997	Camk2b	CDS 18	92574
11	5972497	5972997	Camk2b	Intron 17	92574
11	5972497	5972997	Camk2b	CDS 17	92574
11	5972497	5972997	Camk2b	Intron 16	92574
11	6015497	6015997	Camk2b	CDS 3	49574
11	6015497	6015997	Camk2b	Intron 2	49574
11	5984497	5984997	Camk2b	Intron 12	80574
11	5971997	5972497	Camk2b	3' UTR	93074
11	5971997	5972497	Camk2b	CDS 19	93074
11	5971997	5972497	Camk2b	Intron 18	93074
11	6015497	6015997	Camk2b	Non-coding	49542
11	6015497	6015997	Camk2b	Non-coding	50366
11	6015497	6015997	Camk2b	Non-coding	49662
11	6601497	6601997	Nacad	CDS 2	4057
11	6601497	6601997	Nacad	Promoter	-2104
11	6601497	6601997	Nacad	Promoter	-1558
11	7191997	7192497	Ccdc201	Promoter	-3427
11	23897000	23897500	Papolg	Promoter	-1746
11	23897000	23897500	Papolg	Promoter	-1763
11	23897000	23897500	Gm12061	Promoter	2440
11	25856500	25857000	5730522E02Rik	Non-coding	353570
11	25856500	25857000	5730522E02Rik	5' UTR	353573
11	25856500	25857000	5730522E02Rik	Non-coding	224601
11	32190500	32191000	Il9r	3' UTR	9223
11	32190500	32191000	Il9r	CDS 9	9223
11	32190500	32191000	Il9r	3' UTR	9280
11	32190500	32191000	Il9r	3' UTR	9237
11	32190500	32191000	Il9r	CDS 9	9237
11	32190500	32191000	Il9r	3' UTR	9223
11	32190500	32191000	Il9r	CDS 9	9223
11	33947000	33947500	Kcnip1	Intron 1	45489
11	33947000	33947500	Kcnip1	Non-coding	45653
11	33947000	33947500	Kcnip1	Non-coding	45489
11	36943998	36944498	Tenm2	5' UTR	291385
11	36943998	36944498	Tenm2	CDS 3	291385
11	36943998	36944498	Tenm2	Intron 2	291385
11	36943998	36944498	Tenm2	Promoter	0
11	36943998	36944498	Tenm2	CDS 1	0
11	36943998	36944498	Tenm2	Promoter	0
11	36943998	36944498	Tenm2	CDS 1	0
11	36943998	36944498	Tenm2	Promoter	0
11	36943998	36944498	Tenm2	Non-coding	291467
11	41867498	41867998	A230004M16Rik	Non-coding	157156
11	41976498	41976998	Gabrg2	Intron 2	23860
11	41976498	41976998	Gabrg2	CDS 2	23860
11	41976498	41976998	Gabrg2	Intron 1	23860
11	41976498	41976998	Gabrg2	Intron 2	23535
11	41976498	41976998	Gabrg2	CDS 2	23535
11	41976498	41976998	Gabrg2	Intron 1	23535
11	41976498	41976998	Gabrg2	Intron 2	23359
11	41976498	41976998	Gabrg2	CDS 2	23359
11	41976498	41976998	Gabrg2	Intron 1	23359
11	44916998	44917498	Ebf1	Intron 9	299681
11	44916998	44917498	Ebf1	Intron 9	299681
11	44916998	44917498	Ebf1	Intron 9	299681
11	44916998	44917498	Ebf1	Non-coding	4860
11	52187498	52187998	Gm12206	Promoter	-955
11	53851998	53852498	Gm12216	Non-coding	6647
11	53851998	53852498	Gm12216	5' UTR	6759
11	53851998	53852498	Gm12216	Promoter	-1949
11	53851998	53852498	Gm12216	Non-coding	6732
11	53851998	53852498	Gm12216	5' UTR	6759
11	53851998	53852498	Gm12216	5' UTR	6759
11	57685498	57685998	Galnt10	Intron 1	40056
11	57708498	57708998	Galnt10	Intron 1	63056
11	57685498	57685998	Galnt10	Intron 1	40033
11	57708498	57708998	Galnt10	Intron 1	63033
11	58877998	58878498	2810021J22Rik	Intron 3	10782
11	58877998	58878498	2810021J22Rik	CDS 4	10731
11	58995498	58995998	Obscn	CDS 101	140378
11	58995498	58995998	Obscn	Intron 100	140378
11	58995498	58995998	Obscn	CDS 100	140378
11	59067498	59067998	Obscn	Intron 38	68378
11	59067498	59067998	Obscn	CDS 38	68378
11	59067498	59067998	Obscn	Intron 37	68378
11	59067498	59067998	Obscn	CDS 37	68378
11	58995498	58995998	Obscn	CDS 9	4362
11	58995498	58995998	Obscn	Intron 8	4362
11	58995498	58995998	Obscn	CDS 8	4362
11	58995498	58995998	Obscn	CDS 112	140378
11	58995498	58995998	Obscn	Intron 111	140378
11	58995498	58995998	Obscn	CDS 111	140378
11	59067498	59067998	Obscn	Intron 41	68378
11	59067498	59067998	Obscn	CDS 41	68378
11	59067498	59067998	Obscn	Intron 40	68378
11	59067498	59067998	Obscn	CDS 40	68378
11	59067498	59067998	Obscn	Intron 40	68399
11	59067498	59067998	Obscn	CDS 40	68399
11	59067498	59067998	Obscn	Intron 39	68399
11	59067498	59067998	Obscn	CDS 39	68399
11	59067498	59067998	Obscn	Intron 41	68378
11	59067498	59067998	Obscn	CDS 41	68378
11	59067498	59067998	Obscn	Intron 40	68378
11	59067498	59067998	Obscn	CDS 40	68378
11	59067498	59067998	Obscn	Intron 37	71173
11	59067498	59067998	Obscn	CDS 37	71173
11	59067498	59067998	Obscn	Intron 36	71173
11	59067498	59067998	Obscn	CDS 36	71173
11	62921498	62921998	Tvp23bos	Promoter	0
11	66278498	66278998	Gm12296	Non-coding	110463
11	66278498	66278998	Shisa6	Intron 3	246798
11	66278498	66278998	Shisa6	Intron 2	246967
11	68476498	68476998	Pik3r5	Intron 4	44377
11	68476498	68476998	Pik3r5	Non-coding	44373
11	68476498	68476998	Pik3r5	Promoter	2703
11	68476498	68476998	Pik3r5	Promoter	1017
11	74590998	74591498	Rap1gap2	Promoter	-811
11	74413998	74414498	Rap1gap2	Intron 13	175689
11	74413998	74414498	Rap1gap2	CDS 13	175689
11	74590998	74591498	Rap1gap2	Intron 2	19418
11	74413998	74414498	Rap1gap2	Intron 14	196418
11	74413998	74414498	Rap1gap2	CDS 14	196418
11	74590998	74591498	Rap1gap2	Intron 2	19418
11	74413998	74414498	Rap1gap2	Intron 14	196418
11	74413998	74414498	Rap1gap2	CDS 14	196418
11	74590998	74591498	Rap1gap2	Promoter	-873
11	76387998	76388498	Nxn	Intron 1	10643
11	76387998	76388498	Nxn	Non-coding	10571
11	77021498	77021998	Slc6a4	Intron 12	22895
11	77021498	77021998	Slc6a4	Intron 11	22882
11	77021498	77021998	Slc6a4	Non-coding	3321
11	77769998	77770498	Myo18a	5' UTR	6752
11	77769998	77770498	Myo18a	Non-coding	6697
11	77769998	77770498	Myo18a	5' UTR	4395
11	77769998	77770498	Myo18a	5' UTR	3262
11	77769998	77770498	Myo18a	Promoter	-1653
11	77916998	77917498	Gm11190	Non-coding	11791
11	78480498	78480998	Sarm1	Intron 7	16461
11	78480498	78480998	Sarm1	Promoter	2801
11	78480498	78480998	Sarm1	Intron 7	16757
11	78750998	78751498	Ccnq	Promoter	232
11	78750998	78751498	Ccnq	CDS 1	232
11	80949498	80949998	Asic2	Intron 3	203324
11	80949498	80949998	Asic2	Intron 3	1018460
11	81426498	81426998	Asic2	Intron 1	541460
11	82218998	82219498	Ccl1	Non-coding	86193
11	85733998	85734498	Bcas3	Intron 24	380831
11	85719498	85719998	Bcas3	Intron 24	366331
11	85733998	85734498	Bcas3	Intron 23	380831
11	85719498	85719998	Bcas3	Intron 23	366331
11	85733998	85734498	Bcas3	Intron 23	380786
11	85719498	85719998	Bcas3	Intron 23	366286
11	85733998	85734498	Bcas3	Intron 22	380786
11	85719498	85719998	Bcas3	Intron 22	366286
11	85733998	85734498	Bcas3	Intron 13	267839
11	85719498	85719998	Bcas3	Intron 13	253339
11	85733998	85734498	Bcas3	Intron 9	224371
11	85719498	85719998	Bcas3	Intron 9	209871
11	85733998	85734498	Bcas3	Intron 8	224360
11	85719498	85719998	Bcas3	Intron 8	209860
11	85733998	85734498	Bcas3	Non-coding	93294
11	85719498	85719998	Bcas3	Non-coding	78794
11	85719498	85719998	Bcas3os1	Promoter	0
11	85719498	85719998	Bcas3os1	Promoter	0
11	88665686	88666186	Msi2	Intron 5	52044
11	88665686	88666186	Msi2	Intron 5	51916
11	88665686	88666186	Msi2	Non-coding	51925
11	88665686	88666186	Msi2	Intron 5	52328
11	95257686	95258186	Tac4	Promoter	-3343
11	96308686	96309186	Hoxb5os	Promoter	-1775
11	96308686	96309186	Hoxb5os	Promoter	-3604
11	96613186	96613686	Skap1	Intron 4	148593
11	96613186	96613686	Skap1	Intron 4	148593
11	96613186	96613686	Skap1	Non-coding	148562
11	96613186	96613686	Skap1	Intron 4	148559
11	96613186	96613686	Skap1	Intron 4	148505
11	96613186	96613686	Skap1	Non-coding	123325
11	98968686	98969186	Rara	Intron 4	40868
11	98968686	98969186	Rara	Intron 4	30988
11	98968686	98969186	Rara	Intron 5	30968
11	98968686	98969186	Rara	Intron 4	28975
11	98968686	98969186	Rara	Intron 3	8274
11	100745686	100746186	Kcnh4	CDS 13	13555
11	100745686	100746186	Kcnh4	Intron 12	13555
11	100745686	100746186	Kcnh4	CDS 12	13555
11	100745686	100746186	Kcnh4	CDS 13	13757
11	100745686	100746186	Kcnh4	Intron 12	13757
11	100745686	100746186	Kcnh4	CDS 12	13757
11	101178186	101178686	Cntnap1	Non-coding	7663
11	101178686	101179186	Ccr10	Promoter	-3242
11	101179186	101179686	Ccr10	Promoter	-3742
11	101178186	101178686	Ccr10	Promoter	-2742
11	101178686	101179186	Cntnap1	Promoter	2645
11	101178686	101179186	Cntnap1	Intron 5	2645
11	101178686	101179186	Cntnap1	CDS 6	2645
11	101178686	101179186	Cntnap1	Intron 6	2645
11	101179186	101179686	Cntnap1	Intron 6	3145
11	101179186	101179686	Cntnap1	CDS 7	3145
11	101179186	101179686	Cntnap1	Intron 7	3145
11	101178186	101178686	Cntnap1	Promoter	2145
11	101178186	101178686	Cntnap1	Intron 4	2145
11	101178186	101178686	Cntnap1	CDS 5	2145
11	101178186	101178686	Cntnap1	Intron 5	2145
11	102779686	102780186	Adam11	3' UTR	18247
11	102779686	102780186	Adam11	3' UTR	18247
11	103983686	103984186	Arf2	3' UTR	16947
11	103983686	103984186	Arf2	CDS 5	16947
11	103983686	103984186	Arf2	3' UTR	16815
11	103983686	103984186	Arf2	CDS 5	16815
11	104688686	104689186	Gm11639	Promoter	2979
11	104688686	104689186	Gm11639	Intron 2	2979
11	104688686	104689186	Gm11639	Promoter	2979
11	104688686	104689186	Gm11639	Intron 2	2979
11	106345686	106346186	Scn4a	CDS 6	3204
11	106345686	106346186	Scn4a	Intron 5	3204
11	107393686	107394186	Pitpnc1	Intron 1	76514
11	109297186	109297686	Rgs9	Promoter	444
11	109297186	109297686	Rgs9	Intron 1	444
11	109297186	109297686	Rgs9	Promoter	381
11	109297186	109297686	Rgs9	Intron 1	381
11	109297186	109297686	Rgs9	Promoter	421
11	109297186	109297686	Rgs9	Intron 1	421
11	109559186	109559686	Arsg	Intron 12	85812
11	109559186	109559686	Arsg	Intron 10	73580
11	109559186	109559686	Arsg	Intron 3	15432
11	110450186	110450686	Map2k6	Intron 1	51064
11	110450186	110450686	Map2k6	Intron 1	51064
11	110450186	110450686	Map2k6	Non-coding	50927
11	113172186	113172686	2610035D17Rik	Non-coding	29153
11	113172186	113172686	2610035D17Rik	Promoter	392
11	113172186	113172686	2610035D17Rik	Non-coding	29137
11	113172186	113172686	2610035D17Rik	Promoter	392
11	113805686	113806186	Sdk2	Intron 38	260033
11	114067686	114068186	Sdk2	Promoter	-1467
11	113806186	113806686	Sdk2	Intron 38	259533
11	113806186	113806686	Sdk2	CDS 38	259533
11	113806186	113806686	Sdk2	Intron 37	259533
11	113805686	113806186	Sdk2	Non-coding	4238
11	113806186	113806686	Sdk2	Non-coding	3738
11	113806186	113806686	Sdk2	Non-coding	19534
11	114067686	114068186	Sdk2	Promoter	-1710
11	114067686	114068186	Sdk2	Promoter	-639
11	114067686	114068186	Sdk2	Promoter	-656
11	115237686	115238186	Tmem104	Intron 9	50199
11	115237686	115238186	Tmem104	Intron 9	50199
11	115237686	115238186	Tmem104	Non-coding	50135
11	115317686	115318186	Otop2	5' UTR	10523
11	115317686	115318186	Ush1g	Intron 2	3856
11	115317686	115318186	Ush1g	CDS 2	3856
11	115317686	115318186	Otop2	Promoter	-4344
11	115317686	115318186	Otop2	Promoter	-4575
11	115317686	115318186	Otop2	Promoter	-4739
11	115382686	115383186	Cdr2l	Promoter	770
11	115382686	115383186	Cdr2l	Intron 1	770
11	115446686	115447186	Trim80	Intron 6	6141
11	115446686	115447186	Trim80	CDS 7	6141
11	115446686	115447186	Trim80	Intron 7	6141
11	115446686	115447186	Mir3968	Promoter	875
11	115699686	115700186	Grb2	5' UTR	8412
11	115699686	115700186	Grb2	Promoter	-151
11	115699686	115700186	Grb2	Promoter	-378
11	115699686	115700186	Grb2	5' UTR	8391
11	115699686	115700186	Grb2	Promoter	0
11	115699686	115700186	Grb2	5' UTR	0
11	116647186	116647686	Cygb	Intron 3	6628
11	117038686	117039186	Gm11728	Promoter	1008
11	117038686	117039186	Gm11728	Promoter	1003
11	118100686	118101186	Dnah17	Intron 23	28034
11	118100686	118101186	Dnah17	CDS 23	28034
11	118100686	118101186	Dnah17	Intron 22	28034
11	118059686	118060186	Dnah17	Intron 55	69034
11	118059686	118060186	Dnah17	CDS 55	69034
11	118100686	118101186	Dnah17	Intron 23	28034
11	118100686	118101186	Dnah17	CDS 23	28034
11	118100686	118101186	Dnah17	Intron 22	28034
11	118059686	118060186	Dnah17	Intron 54	69034
11	118059686	118060186	Dnah17	CDS 54	69034
11	118100686	118101186	Dnah17	Intron 24	29449
11	118100686	118101186	Dnah17	CDS 24	29449
11	118100686	118101186	Dnah17	Intron 23	29449
11	118059686	118060186	Dnah17	Intron 55	70449
11	118059686	118060186	Dnah17	CDS 55	70449
11	118668686	118669186	Rbfox3	5' UTR	240365
11	118877186	118877686	Rbfox3	5' UTR	31865
11	118668686	118669186	Rbfox3	5' UTR	91856
11	118668686	118669186	Rbfox3	5' UTR	240387
11	118877186	118877686	Rbfox3	5' UTR	31887
11	118668686	118669186	Rbfox3	5' UTR	242412
11	118877186	118877686	Rbfox3	5' UTR	33912
11	118668686	118669186	Rbfox3	5' UTR	240365
11	118877186	118877686	Rbfox3	5' UTR	31865
11	118668686	118669186	Rbfox3	5' UTR	240367
11	118877186	118877686	Rbfox3	5' UTR	31867
11	118877186	118877686	Rbfox3	Non-coding	11004
11	118877186	118877686	Rbfox3	Non-coding	30320
11	120498186	120498686	Slc25a10	3' UTR	6346
11	120498186	120498686	Slc25a10	Non-coding	6298
11	120498186	120498686	Slc25a10	Promoter	2087
11	120498186	120498686	Slc25a10	Promoter	461
12	10212194	10212694	Gm48791	Non-coding	35051
12	13126194	13126694	Gm48213	Promoter	418
12	16765694	16766194	Greb1	5' UTR	34491
12	16765694	16766194	Greb1	5' UTR	34693
12	16765694	16766194	Gm44305	Promoter	1030
12	16853194	16853694	Gm36495	Promoter	-2312
12	17330694	17331194	Atp6v1c2	Promoter	-1345
12	17330694	17331194	Atp6v1c2	Promoter	-1334
12	18243694	18244194	Gm19368	Promoter	-4619
12	18229694	18230194	Gm19368	Non-coding	8881
12	18237694	18238194	Gm19368	Promoter	881
12	18328694	18329194	Gm7093	Promoter	-3679
12	20214645	20215145	Gm49692	Non-coding	22745
12	20284645	20285145	Gm49692	Non-coding	92745
12	20293645	20294145	Gm49692	Non-coding	101745
12	20294145	20294645	Gm49692	Non-coding	102245
12	20291645	20292145	Gm49692	Non-coding	99745
12	20285145	20285645	Gm49692	Non-coding	93245
12	20267145	20267645	Gm49692	Non-coding	75245
12	20278145	20278645	Gm49692	Non-coding	86245
12	20281645	20282145	Gm49692	Non-coding	89745
12	20274645	20275145	Gm49692	Non-coding	82745
12	20269145	20269645	Gm49692	Non-coding	77245
12	20251645	20252145	Gm49692	Non-coding	59745
12	20264645	20265145	Gm49692	Non-coding	72745
12	20239145	20239645	Gm49692	Non-coding	47245
12	20219645	20220145	Gm49692	Non-coding	27745
12	20239145	20239645	Gm48668	Promoter	-3026
12	20274645	20275145	Gm9269	Promoter	0
12	20814639	20815139	1700030C10Rik	Promoter	641
12	20814639	20815139	1700030C10Rik	Promoter	589
12	20814639	20815139	1700030C10Rik	Promoter	333
12	20920139	20920639	3110053B16Rik	Promoter	624
12	20920139	20920639	3110053B16Rik	Promoter	415
12	20920139	20920639	3110053B16Rik	Promoter	590
12	20920139	20920639	Zfp125	Promoter	624
12	20920139	20920639	Zfp125	Promoter	624
12	23267439	23267939	Gm20472	Non-coding	47420
12	24493135	24493635	Gm16372	Promoter	22
12	24493135	24493635	Taf1b	Promoter	-4724
12	24493135	24493635	Taf1b	Promoter	-4976
12	24493135	24493635	Taf1b	Promoter	-4994
12	24493135	24493635	Taf1b	Promoter	-4995
12	24654635	24655135	Klf11	Intron 2	3361
12	24654635	24655135	Klf11	CDS 3	3361
12	24654635	24655135	Klf11	Promoter	2739
12	24654635	24655135	Klf11	Promoter	2739
12	24654635	24655135	Klf11	Intron 2	2739
12	24654635	24655135	Klf11	CDS 3	2739
12	24654635	24655135	Klf11	Promoter	2481
12	24654635	24655135	Klf11	Intron 2	2481
12	24654635	24655135	Klf11	CDS 3	2481
12	26180635	26181135	Gm29687	Non-coding	29371
12	26387135	26387635	Rnf144a	5' UTR	27620
12	26405135	26405635	Rnf144a	5' UTR	9620
12	26387135	26387635	Rnf144a	5' UTR	27582
12	26405135	26405635	Rnf144a	5' UTR	9582
12	26387135	26387635	Rnf144a	5' UTR	27497
12	26405135	26405635	Rnf144a	5' UTR	9497
12	26405135	26405635	Rnf144a	Non-coding	8370
12	26405135	26405635	Rnf144a	Promoter	813
12	27136135	27136635	Gm9866	Non-coding	23869
12	27136135	27136635	Gm9866	Non-coding	23999
12	27136135	27136635	Gm9866	Non-coding	23999
12	28800635	28801135	Eipr1	Intron 3	48832
12	28800635	28801135	Eipr1	Intron 4	48780
12	28800635	28801135	Eipr1	Intron 3	48774
12	28905135	28905635	Gm31508	Promoter	-4594
12	28949135	28949635	Gm31508	Non-coding	38906
12	29894635	29895135	Myt1l	Intron 20	366251
12	29894635	29895135	Myt1l	CDS 21	366251
12	29616635	29617135	Myt1l	5' UTR	88251
12	29805635	29806135	Myt1l	Intron 8	277251
12	29829635	29830135	Myt1l	Intron 10	301251
12	29627635	29628135	Myt1l	5' UTR	99251
12	29618635	29619135	Myt1l	5' UTR	90251
12	29616135	29616635	Myt1l	5' UTR	87751
12	29894635	29895135	Myt1l	Intron 20	366251
12	29894635	29895135	Myt1l	CDS 21	366251
12	29616635	29617135	Myt1l	5' UTR	88251
12	29805635	29806135	Myt1l	Intron 8	277251
12	29829635	29830135	Myt1l	Intron 10	301251
12	29627635	29628135	Myt1l	5' UTR	99251
12	29618635	29619135	Myt1l	5' UTR	90251
12	29616135	29616635	Myt1l	5' UTR	87751
12	29894635	29895135	Myt1l	Intron 20	360020
12	29894635	29895135	Myt1l	CDS 21	360020
12	29616635	29617135	Myt1l	5' UTR	82020
12	29805635	29806135	Myt1l	Intron 8	271020
12	29829635	29830135	Myt1l	Intron 10	295020
12	29627635	29628135	Myt1l	5' UTR	93020
12	29618635	29619135	Myt1l	5' UTR	84020
12	29616135	29616635	Myt1l	5' UTR	81520
12	29616635	29617135	Myt1l	Non-coding	81413
12	29627635	29628135	Myt1l	Non-coding	92413
12	29618635	29619135	Myt1l	Non-coding	83413
12	29616135	29616635	Myt1l	Non-coding	80913
12	29616635	29617135	Myt1l	Non-coding	49935
12	29627635	29628135	Myt1l	Non-coding	60935
12	29618635	29619135	Myt1l	Non-coding	51935
12	29616135	29616635	Myt1l	Non-coding	49435
12	29894635	29895135	Myt1l	Promoter	0
12	29894635	29895135	Myt1l	5' UTR	0
12	29894635	29895135	Myt1l	CDS 1	0
12	30103135	30103635	Tpo	CDS 8	28990
12	30103135	30103635	Tpo	Intron 7	28990
12	30416635	30417135	2310016D03Rik	Non-coding	50224
12	31295635	31296135	Lamb1	Intron 13	30401
12	31295635	31296135	Lamb1	Intron 12	30342
12	31973635	31974135	Prkar2b	Intron 5	87101
12	31973635	31974135	Prkar2b	Intron 5	87162
12	31973635	31974135	Prkar2b	Intron 5	86455
12	32929635	32930135	4933406C10Rik	Non-coding	23655
12	32930135	32930635	4933406C10Rik	Non-coding	23155
12	32929635	32930135	4933406C10Rik	Non-coding	23649
12	32930135	32930635	4933406C10Rik	Non-coding	23149
12	32929635	32930135	Gm19056	Promoter	0
12	32930135	32930635	Gm19056	Promoter	-187
12	32929635	32930135	Gm18622	Promoter	0
12	32930135	32930635	Gm18622	Promoter	11
12	32929635	32930135	Gm47961	Promoter	1598
12	32930135	32930635	Gm47961	Promoter	1098
12	33382635	33383135	Atxn7l1os2	Non-coding	11626
12	34693135	34693635	Hdac9	Intron 3	223461
12	34693135	34693635	Hdac9	Intron 2	213423
12	34693135	34693635	Hdac9	Non-coding	213345
12	35529328	35529828	Ahr	Intron 1	5211
12	35529328	35529828	Ahr	Intron 1	4796
12	35529328	35529828	Ahr	Promoter	-2548
12	35529328	35529828	Gm48236	Promoter	-4593
12	40472413	40472913	Dock4	Intron 1	26461
12	40472413	40472913	Dock4	Non-coding	26377
12	40472413	40472913	Dock4	Non-coding	26374
12	40472413	40472913	Dock4	Non-coding	26360
12	40472413	40472913	Dock4	Non-coding	26325
12	40472413	40472913	Dock4	Intron 1	26077
12	41483413	41483913	Immp2l	Intron 4	459323
12	41483413	41483913	Immp2l	Intron 3	459084
12	41483413	41483913	Lrrn3	Promoter	2519
12	41483413	41483913	Lrrn3	5' UTR	2519
12	50770013	50770513	Gm48779	Non-coding	16916
12	50997513	50998013	Gm40421	Non-coding	6861
12	51769013	51769513	Hectd1	CDS 25	60024
12	51769013	51769513	Hectd1	Intron 24	60024
12	51769013	51769513	Hectd1	CDS 25	60024
12	51769013	51769513	Hectd1	Intron 24	60024
12	51769013	51769513	Hectd1	Promoter	-3781
12	51843513	51844013	Gm19309	Promoter	-2891
12	52447513	52448013	Gm47431	Promoter	113
12	52963513	52964013	Akap6	Intron 7	264130
12	52944513	52945013	Akap6	Intron 7	245130
12	52963513	52964013	Akap6	Intron 6	167677
12	52944513	52945013	Akap6	Intron 6	148677
12	56545513	56546013	Gm26973	Non-coding	10170
12	56545513	56546013	Gm26973	Non-coding	8148
12	56545513	56546013	Gm26973	Non-coding	8097
12	56958013	56958513	Slc25a21	Intron 1	238960
12	56958013	56958513	Slc25a21	Intron 2	202131
12	56958013	56958513	Slc25a21	Intron 1	200732
12	56958013	56958513	Slc25a21	Non-coding	21881
12	58925013	58925513	Gm47647	Promoter	-553
12	58925013	58925513	Gm47647	Promoter	-718
12	69157513	69158013	Rps29	Promoter	1174
12	69157513	69158013	Rps29	3' UTR	1174
12	69157513	69158013	Rps29	CDS 3	1174
12	69157513	69158013	Rps29	Intron 2	1174
12	69157513	69158013	Rps29	Promoter	1042
12	69157513	69158013	Rn7s1	Promoter	-1282
12	69157513	69158013	Gm47287	Promoter	-1424
12	69157513	69158013	Gm47295	Promoter	-1505
12	70974013	70974513	Psma3	Promoter	-108
12	70974013	70974513	Psma3	Promoter	-158
12	70974013	70974513	Psma3	Promoter	-158
12	70974013	70974513	Psma3	Promoter	-170
12	70974013	70974513	Psma3	Promoter	-176
12	70974013	70974513	Psma3	Promoter	-195
12	70974013	70974513	Psma3	Promoter	-202
12	70974013	70974513	Psma3	Promoter	-206
12	72116013	72116513	Ccdc175	Intron 14	68517
12	75175513	75176013	Kcnh5	Promoter	1320
12	75175513	75176013	Kcnh5	Intron 1	1320
12	80223513	80224013	Actn1	Intron 1	36359
12	80223513	80224013	Actn1	Intron 1	36079
12	80223513	80224013	Actn1	Non-coding	35878
12	80223513	80224013	Actn1	Non-coding	34772
12	81975013	81975513	Pcnx	Intron 22	114990
12	81975013	81975513	Pcnx	CDS 23	114990
12	81975013	81975513	Pcnx	Intron 23	114990
12	81975013	81975513	Pcnx	Intron 22	114983
12	81975013	81975513	Pcnx	CDS 23	114983
12	81975013	81975513	Pcnx	Intron 23	114983
12	81975013	81975513	Pcnx	3' UTR	114672
12	81975013	81975513	Pcnx	Intron 15	56370
12	81975013	81975513	Pcnx	CDS 16	56370
12	81975013	81975513	Pcnx	Intron 16	56370
12	81975013	81975513	Pcnx	Promoter	1826
12	82171013	82171513	Gm48242	Promoter	-1907
12	82179013	82179513	Sipa1l1	Non-coding	9693
12	82171013	82171513	Sipa1l1	Promoter	1693
12	82179013	82179513	Sipa1l1	5' UTR	9593
12	82171013	82171513	Sipa1l1	Promoter	1593
12	82171013	82171513	Sipa1l1	5' UTR	1593
12	82179013	82179513	Sipa1l1	5' UTR	9567
12	82171013	82171513	Sipa1l1	Promoter	1567
12	82171013	82171513	Sipa1l1	5' UTR	1567
12	82179013	82179513	Sipa1l1	Non-coding	9538
12	82171013	82171513	Sipa1l1	Promoter	1538
12	82179013	82179513	Sipa1l1	Non-coding	9537
12	82171013	82171513	Sipa1l1	Promoter	1537
12	82179013	82179513	Sipa1l1	5' UTR	8987
12	82171013	82171513	Sipa1l1	Promoter	987
12	82171013	82171513	Sipa1l1	5' UTR	987
12	85336050	85336550	Nek9	Promoter	2813
12	85336050	85336550	Nek9	Intron 2	2813
12	85336050	85336550	Nek9	CDS 2	2813
12	85336050	85336550	Nek9	Intron 1	2813
12	86761050	86761550	Lrrc74a	Intron 11	26681
12	86761050	86761550	Lrrc74a	Intron 11	26667
12	86761050	86761550	Lrrc74a	3' UTR	26622
12	87052550	87053050	Tmem63c	5' UTR	31210
12	87052550	87053050	Tmem63c	5' UTR	26258
12	87052550	87053050	Tmem63c	5' UTR	25986
12	87052550	87053050	Tmem63c	5' UTR	25934
12	87052550	87053050	Tmem63c	5' UTR	14111
12	89135056	89135556	Nrxn3	Non-coding	412180
12	89135056	89135556	Nrxn3	5' UTR	412070
12	89406556	89407056	Nrxn3	Intron 7	683570
12	89368056	89368556	Nrxn3	Intron 7	645070
12	89135056	89135556	Nrxn3	Intron 4	411947
12	89406556	89407056	Nrxn3	Intron 9	683447
12	89368056	89368556	Nrxn3	Intron 9	644947
12	89135056	89135556	Nrxn3	Intron 3	340552
12	89406556	89407056	Nrxn3	Intron 9	612052
12	89368056	89368556	Nrxn3	Intron 9	573552
12	89135056	89135556	Nrxn3	Non-coding	181666
12	89135056	89135556	Nrxn3	5' UTR	181657
12	89406556	89407056	Nrxn3	Intron 8	453157
12	89368056	89368556	Nrxn3	Intron 8	414657
12	89406556	89407056	Nrxn3	Intron 5	213450
12	89368056	89368556	Nrxn3	Intron 5	174950
12	91400060	91400560	Tshr	5' UTR	15494
12	91400060	91400560	Tshr	Promoter	-434
12	91400060	91400560	Tshr	Promoter	-440
12	99282290	99282790	Foxn3	Intron 4	111008
12	99282290	99282790	Foxn3	Intron 4	167285
12	99282290	99282790	Foxn3	Intron 4	110283
12	99282290	99282790	Foxn3	Intron 1	8489
12	99282290	99282790	Foxn3	Non-coding	47274
12	99282290	99282790	Foxn3	Non-coding	8600
12	99282290	99282790	Foxn3	Non-coding	8488
12	100128790	100129290	Nrde2	Intron 12	30359
12	100128790	100129290	Nrde2	Promoter	483
12	102559290	102559790	Chga	CDS 4	4321
12	102559290	102559790	Chga	Intron 4	4321
12	102559290	102559790	Chga	Promoter	1222
12	103236290	103236790	Prima1	Intron 2	5361
12	103236290	103236790	Prima1	Intron 2	5357
12	103236290	103236790	Prima1	Intron 2	5339
12	103236290	103236790	Prima1	Promoter	-265
12	103316290	103316790	Fam181a	3' UTR	5315
12	103316290	103316790	Fam181a	CDS 2	5315
12	103316290	103316790	Gm29508	Promoter	-2284
12	103316290	103316790	Gm29508	Promoter	-1520
12	103316290	103316790	Fam181a	Promoter	1337
12	103316290	103316790	Fam181a	CDS 2	1337
12	103316290	103316790	Fam181a	Promoter	1331
12	103316290	103316790	Fam181a	3' UTR	1331
12	103316290	103316790	Fam181a	CDS 2	1331
12	104986790	104987290	Syne3	5' UTR	22520
12	104986790	104987290	Syne3	5' UTR	11388
12	104986790	104987290	Syne3	5' UTR	11388
12	106098790	106099290	Gm32635	Promoter	0
12	107729290	107729790	4930465M20Rik	Non-coding	5699
12	107729290	107729790	4930465M20Rik	Non-coding	5707
12	107924290	107924790	Bcl11b	Intron 3	78813
12	107924290	107924790	Bcl11b	Intron 1	78625
12	107924290	107924790	Bcl11b	Intron 2	78625
12	108959290	108959790	Wdr25	Intron 2	65018
12	108959290	108959790	Wdr25	Intron 2	64997
12	108959290	108959790	Wdr25	Intron 3	64973
12	108959290	108959790	Wdr25	Non-coding	46558
12	108959290	108959790	Gm47980	Promoter	-1122
12	109459790	109460290	Dlk1	CDS 6	6941
12	109459790	109460290	Dlk1	CDS 5	6335
12	109459790	109460290	Dlk1	CDS 5	6299
12	109459790	109460290	Dlk1	Intron 5	6299
12	109459790	109460290	Dlk1	CDS 6	6299
12	109459790	109460290	Dlk1	CDS 5	6299
12	109459790	109460290	Dlk1	Intron 5	6299
12	109459790	109460290	Dlk1	CDS 6	6299
12	109459790	109460290	Dlk1	CDS 5	6255
12	109459790	109460290	Dlk1	Intron 5	6255
12	109459790	109460290	Dlk1	CDS 6	6255
12	109459790	109460290	Dlk1	CDS 5	6135
12	109459790	109460290	Dlk1	Intron 5	6135
12	109459790	109460290	Dlk1	CDS 6	6135
12	109459790	109460290	Dlk1	CDS 5	6130
12	109459790	109460290	Dlk1	Intron 5	6130
12	109459790	109460290	Dlk1	CDS 6	6130
12	109459790	109460290	Dlk1	Promoter	0
12	109459790	109460290	Dlk1	5' UTR	0
12	109459790	109460290	Dlk1	CDS 1	0
12	109459790	109460290	Dlk1	Intron 1	0
12	109459790	109460290	Dlk1	CDS 2	0
12	111161289	111161789	4930595D18Rik	Intron 3	22703
12	111161289	111161789	4930595D18Rik	CDS 3	22703
12	111161289	111161789	Traf3	Promoter	-4581
12	111161289	111161789	Traf3	Promoter	-4674
12	111161289	111161789	Traf3	Promoter	-4697
12	111161289	111161789	Traf3	Promoter	-4759
12	111357289	111357789	Cdc42bpb	Intron 1	19930
12	111357289	111357789	Cdc42bpb	Intron 2	19831
12	111539289	111539789	Eif5	Promoter	1273
12	111539289	111539789	Eif5	5' UTR	1273
12	111539289	111539789	Eif5	Intron 2	1273
12	111539289	111539789	Eif5	CDS 3	1273
12	111539289	111539789	Eif5	Intron 3	1273
12	111539789	111540289	Eif5	Promoter	1773
12	111539789	111540289	Eif5	Intron 3	1773
12	111539789	111540289	Eif5	CDS 4	1773
12	111539789	111540289	Eif5	Intron 4	1773
12	111539789	111540289	Eif5	CDS 5	1773
12	111539289	111539789	Eif5	Promoter	1092
12	111539289	111539789	Eif5	5' UTR	1092
12	111539289	111539789	Eif5	Intron 1	1092
12	111539289	111539789	Eif5	CDS 2	1092
12	111539289	111539789	Eif5	Intron 2	1092
12	111539789	111540289	Eif5	Promoter	1592
12	111539789	111540289	Eif5	Intron 2	1592
12	111539789	111540289	Eif5	CDS 3	1592
12	111539789	111540289	Eif5	Intron 3	1592
12	111539789	111540289	Eif5	CDS 4	1592
12	111539289	111539789	Eif5	Promoter	1073
12	111539789	111540289	Eif5	Promoter	1573
12	111539289	111539789	Eif5	Promoter	1073
12	111539789	111540289	Eif5	Promoter	1573
12	111539289	111539789	Eif5	Promoter	1073
12	111539289	111539789	Eif5	5' UTR	1073
12	111539289	111539789	Eif5	Intron 2	1073
12	111539289	111539789	Eif5	CDS 3	1073
12	111539289	111539789	Eif5	Intron 3	1073
12	111539789	111540289	Eif5	Promoter	1573
12	111539789	111540289	Eif5	Intron 3	1573
12	111539789	111540289	Eif5	CDS 4	1573
12	111539789	111540289	Eif5	Intron 4	1573
12	111539789	111540289	Eif5	CDS 5	1573
12	111539289	111539789	Eif5	Promoter	1073
12	111539289	111539789	Eif5	5' UTR	1073
12	111539289	111539789	Eif5	Intron 2	1073
12	111539289	111539789	Eif5	CDS 3	1073
12	111539289	111539789	Eif5	Intron 3	1073
12	111539789	111540289	Eif5	Promoter	1573
12	111539789	111540289	Eif5	Intron 3	1573
12	111539789	111540289	Eif5	CDS 4	1573
12	111539789	111540289	Eif5	Intron 4	1573
12	111539789	111540289	Eif5	CDS 5	1573
12	111539289	111539789	Eif5	Promoter	936
12	111539289	111539789	Eif5	5' UTR	936
12	111539289	111539789	Eif5	Intron 1	936
12	111539289	111539789	Eif5	CDS 2	936
12	111539289	111539789	Eif5	Intron 2	936
12	111539789	111540289	Eif5	Promoter	1436
12	111539789	111540289	Eif5	Intron 2	1436
12	111539789	111540289	Eif5	CDS 3	1436
12	111539289	111539789	Eif5	Promoter	934
12	111539789	111540289	Eif5	Promoter	1434
12	111539289	111539789	Eif5	Promoter	507
12	111539289	111539789	Eif5	5' UTR	507
12	111539289	111539789	Eif5	Intron 1	507
12	111539289	111539789	Eif5	CDS 2	507
12	111539289	111539789	Eif5	Intron 2	507
12	111539789	111540289	Eif5	Promoter	1007
12	111539789	111540289	Eif5	Intron 2	1007
12	111539789	111540289	Eif5	CDS 3	1007
12	111539789	111540289	Eif5	Intron 3	1007
12	111539789	111540289	Eif5	CDS 4	1007
12	111539289	111539789	Eif5	Promoter	458
12	111539289	111539789	Eif5	5' UTR	458
12	111539289	111539789	Eif5	Intron 1	458
12	111539289	111539789	Eif5	CDS 2	458
12	111539289	111539789	Eif5	Intron 2	458
12	111539789	111540289	Eif5	Promoter	958
12	111539789	111540289	Eif5	Intron 2	958
12	111539789	111540289	Eif5	CDS 3	958
12	111539289	111539789	Eif5	Promoter	258
12	111539789	111540289	Eif5	Promoter	758
12	111539289	111539789	Eif5	Promoter	218
12	111539289	111539789	Eif5	5' UTR	218
12	111539289	111539789	Eif5	CDS 1	218
12	111539289	111539789	Eif5	Intron 1	218
12	111539789	111540289	Eif5	Promoter	718
12	111539789	111540289	Eif5	Intron 1	718
12	111539789	111540289	Eif5	CDS 2	718
12	111539789	111540289	Eif5	Intron 2	718
12	111539789	111540289	Eif5	CDS 3	718
12	111539289	111539789	Eif5	Promoter	0
12	111539289	111539789	Eif5	5' UTR	0
12	111539289	111539789	Eif5	CDS 1	0
12	111539289	111539789	Eif5	Intron 1	0
12	111539789	111540289	Eif5	Promoter	351
12	111539789	111540289	Eif5	3' UTR	351
12	111539789	111540289	Eif5	Intron 1	351
12	111539789	111540289	Eif5	CDS 2	351
12	111539789	111540289	Eif5	Intron 2	351
12	111539789	111540289	Eif5	CDS 3	351
12	111539289	111539789	Eif5	Promoter	0
12	111539789	111540289	Eif5	Promoter	210
12	111539289	111539789	Eif5	Promoter	0
12	111539789	111540289	Eif5	Promoter	146
12	111539289	111539789	Snora28	Promoter	-1152
12	111539789	111540289	Snora28	Promoter	-652
12	111539289	111539789	Eif5	Promoter	-2436
12	111539789	111540289	Eif5	Promoter	-1936
12	111539289	111539789	Eif5	Promoter	-3042
12	111539789	111540289	Eif5	Promoter	-2542
12	112131289	112131789	Mir203	Promoter	409
12	112793789	112794289	Ahnak2	Intron 1	8369
12	117743527	117744027	Rapgef5	Intron 24	227048
12	117743527	117744027	Rapgef5	Intron 14	85493
12	117743527	117744027	Rapgef5	Intron 12	54691
12	117743527	117744027	Rapgef5	Promoter	2932
13	24296131	24296631	Gm11340	Promoter	-4325
13	31797631	31798131	Gm11379	Promoter	92
13	38185131	38185631	Dsp	CDS 16	33837
13	38185131	38185631	Dsp	Intron 16	33837
13	38185131	38185631	Dsp	CDS 17	33837
13	38185131	38185631	Dsp	CDS 16	33803
13	38185131	38185631	Dsp	Intron 16	33803
13	38185131	38185631	Dsp	CDS 17	33803
13	38937131	38937631	Slc35b3	Intron 8	23245
13	38937131	38937631	Slc35b3	CDS 8	23245
13	38937131	38937631	Slc35b3	Intron 7	23245
13	38937131	38937631	Slc35b3	Intron 8	23194
13	38937131	38937631	Slc35b3	CDS 8	23194
13	38937131	38937631	Slc35b3	Intron 7	23194
13	38937131	38937631	Slc35b3	Intron 8	22899
13	38937131	38937631	Slc35b3	CDS 8	22899
13	38937131	38937631	Slc35b3	Intron 7	22899
13	38937131	38937631	Slc35b3	3' UTR	22866
13	38937131	38937631	Slc35b3	Intron 4	5522
13	38937131	38937631	Slc35b3	CDS 4	5522
13	38937131	38937631	Slc35b3	Intron 3	5522
13	38937131	38937631	Slc35b3	Intron 7	22907
13	38937131	38937631	Slc35b3	CDS 7	22907
13	38937131	38937631	Slc35b3	Intron 6	22907
13	38937131	38937631	Slc35b3	Intron 7	22877
13	38937131	38937631	Slc35b3	CDS 7	22877
13	38937131	38937631	Slc35b3	Intron 6	22877
13	38937131	38937631	Slc35b3	3' UTR	22855
13	38937131	38937631	Slc35b3	3' UTR	22883
13	40887131	40887631	Gcnt2	Intron 1	27377
13	40887131	40887631	Gcnt2	Promoter	0
13	40887131	40887631	Gcnt2	5' UTR	0
13	40887131	40887631	Gcnt2	CDS 1	0
13	41042131	41042631	Mak	CDS 9	27839
13	41042131	41042631	Mak	Intron 8	27839
13	41042131	41042631	Mak	CDS 9	27835
13	41042131	41042631	Mak	Intron 8	27835
13	41077631	41078131	Mak	Promoter	1576
13	41077631	41078131	Mak	5' UTR	1576
13	41042131	41042631	Mak	CDS 10	37076
13	41042131	41042631	Mak	Intron 9	37076
13	41077631	41078131	Mak	Promoter	1512
13	41042131	41042631	Mak	Non-coding	37012
13	41077631	41078131	Mak	Promoter	1574
13	41077631	41078131	Mak	5' UTR	1574
13	41042131	41042631	Mak	CDS 9	37074
13	41042131	41042631	Mak	Intron 8	37074
13	41042131	41042631	Mak	CDS 9	27829
13	41042131	41042631	Mak	Intron 8	27829
13	41042131	41042631	Mak	Promoter	-2359
13	41077631	41078131	Mak	Promoter	1408
13	41077631	41078131	Mak	5' UTR	1408
13	42952131	42952631	Phactr1	Intron 3	271508
13	42952131	42952631	Phactr1	Non-coding	271332
13	42952131	42952631	Phactr1	Intron 3	270618
13	42952131	42952631	Phactr1	Intron 2	269433
13	42952131	42952631	Phactr1	Intron 1	242588
13	42952131	42952631	Phactr1	Intron 1	242550
13	42952131	42952631	Phactr1	5' UTR	85884
13	42952131	42952631	Phactr1	Non-coding	85297
13	42952131	42952631	Phactr1	Intron 1	35480
13	43300631	43301131	Gfod1	Intron 1	3042
13	43300631	43301131	Gfod1	Promoter	2275
13	43300631	43301131	Gfod1	Intron 1	2275
13	43797131	43797631	Cd83	Intron 2	12356
13	43797131	43797631	Cd83	CDS 3	12356
13	43797131	43797631	Cd83	Non-coding	11946
13	52903131	52903631	Auh	Intron 3	26031
13	52903131	52903631	Auh	Intron 2	15602
13	52903131	52903631	Auh	Intron 3	25828
13	52903131	52903631	Auh	Non-coding	26018
13	52903131	52903631	Auh	Intron 3	26022
13	52903131	52903631	Auh	Non-coding	20235
13	54564139	54564639	4833439L19Rik	Promoter	797
13	54564139	54564639	4833439L19Rik	5' UTR	797
13	54564139	54564639	4833439L19Rik	Intron 3	797
13	54564139	54564639	4833439L19Rik	CDS 3	797
13	54564139	54564639	4833439L19Rik	Intron 2	797
13	54564139	54564639	4833439L19Rik	CDS 2	797
13	54564139	54564639	4833439L19Rik	Intron 1	797
13	54564139	54564639	4833439L19Rik	Promoter	665
13	54564139	54564639	4833439L19Rik	5' UTR	665
13	54564139	54564639	4833439L19Rik	Promoter	695
13	54564139	54564639	4833439L19Rik	Promoter	653
13	54564139	54564639	4833439L19Rik	Promoter	700
13	54564139	54564639	4833439L19Rik	Promoter	692
13	54564139	54564639	4833439L19Rik	5' UTR	692
13	54564139	54564639	4833439L19Rik	Intron 3	692
13	54564139	54564639	4833439L19Rik	CDS 3	692
13	54564139	54564639	4833439L19Rik	Intron 2	692
13	54564139	54564639	4833439L19Rik	CDS 2	692
13	54564139	54564639	4833439L19Rik	Intron 1	692
13	54564139	54564639	4833439L19Rik	Promoter	706
13	54564139	54564639	4833439L19Rik	Promoter	718
13	54564139	54564639	4833439L19Rik	5' UTR	718
13	54564139	54564639	4833439L19Rik	Intron 2	718
13	54564139	54564639	4833439L19Rik	CDS 2	718
13	54564139	54564639	4833439L19Rik	Intron 1	718
13	54564139	54564639	4833439L19Rik	Promoter	687
13	54564139	54564639	4833439L19Rik	5' UTR	687
13	55962139	55962639	Gm47071	Non-coding	135889
13	57450139	57450639	Spock1	Intron 6	457676
13	57450139	57450639	Spock1	Intron 7	457694
13	57450139	57450639	Spock1	Intron 7	457637
13	57450139	57450639	Spock1	Intron 6	457653
13	57450139	57450639	Spock1	Intron 5	456949
13	57450139	57450639	Spock1	Intron 6	457661
13	60056139	60056639	A530065N20Rik	Non-coding	26428
13	60056139	60056639	Gm48396	Promoter	987
13	60427639	60428139	Gm35333	Non-coding	6593
13	60427639	60428139	Gm35333	Promoter	-440
13	63247691	63248191	Aopep	Intron 12	232757
13	63247691	63248191	Aopep	Intron 12	232524
13	63247691	63248191	Aopep	Intron 12	232198
13	63247691	63248191	Aopep	Intron 3	56579
13	63247691	63248191	Aopep	Intron 2	7662
13	63247691	63248191	Aopep	Non-coding	7646
13	63247691	63248191	Aopep	Intron 2	7617
13	63247691	63248191	Aopep	Non-coding	7617
13	63247691	63248191	Aopep	Intron 2	7597
13	63247691	63248191	Aopep	Intron 2	7583
13	65311692	65312192	Gm3800	Promoter	-1566
13	70840622	70841122	Adamts16	Promoter	690
13	70840622	70841122	Adamts16	Intron 2	690
13	70840622	70841122	Adamts16	Promoter	654
13	70840622	70841122	Adamts16	Intron 2	654
13	70840622	70841122	Adamts16	Promoter	690
13	70840622	70841122	Adamts16	Intron 2	690
13	70840622	70841122	Adamts16	Promoter	687
13	70840622	70841122	Gm36529	Promoter	171
13	72785552	72786052	Gm47902	Non-coding	16121
13	73627552	73628052	Tert	Promoter	641
13	73627552	73628052	Tert	Promoter	636
13	73627552	73628052	Tert	CDS 2	636
13	73627552	73628052	Tert	Promoter	562
13	73627552	73628052	Tert	CDS 2	562
13	73627552	73628052	Tert	Intron 2	562
13	73627552	73628052	Tert	Promoter	541
13	73627552	73628052	Tert	CDS 2	541
13	73627552	73628052	Tert	Intron 2	541
13	76210552	76211052	Fam81b	Intron 10	94021
13	84062395	84062895	Gm17750	Promoter	1878
13	85224395	85224895	Rasa1	Intron 18	64135
13	85224395	85224895	Rasa1	Intron 8	64236
13	85224395	85224895	Rasa1	Promoter	-2693
13	85224395	85224895	Rasa1	Promoter	1801
13	85224395	85224895	Rasa1	Promoter	1111
13	103695920	103696420	Gm30551	Non-coding	11214
13	103695920	103696420	Gm30551	Non-coding	11200
13	104798920	104799420	Cwc27	Intron 7	17534
13	104798920	104799420	Srek1ip1	Non-coding	6436
13	108271806	108272306	Elovl7	CDS 5	57402
13	108271806	108272306	Elovl7	Intron 5	57402
13	108271806	108272306	Elovl7	3' UTR	57396
13	109657303	109657803	Pde4d	Intron 3	1003126
13	109657303	109657803	Pde4d	Intron 2	797137
13	109657303	109657803	Pde4d	Non-coding	540944
13	109657303	109657803	Pde4d	Intron 1	540662
13	109657303	109657803	Pde4d	Intron 1	396649
13	109657303	109657803	Pde4d	Intron 1	215120
13	109657303	109657803	Pde4d	Intron 1	75898
13	109657303	109657803	Pde4d	Intron 1	24523
13	114885292	114885792	Itga2	Intron 3	46309
13	114914792	114915292	Itga2	Intron 1	16809
13	114885292	114885792	Itga2	Intron 3	16152
14	11994986	11995486	Ptprg	Intron 4	441454
14	11994986	11995486	Ptprg	Intron 4	441433
14	15384486	15384986	Lrrc3b	5' UTR	51520
14	15384486	15384986	Lrrc3b	5' UTR	54002
14	15384486	15384986	Lrrc3b	5' UTR	53161
14	19981278	19981778	Gng2	Promoter	-4028
14	19981278	19981778	Gng2	Promoter	-4105
14	19981278	19981778	Gng2	Promoter	-3650
14	19981278	19981778	Gng2	Promoter	-4218
14	19981278	19981778	Gng2	Promoter	-4093
14	19981278	19981778	Gng2	Promoter	-4584
14	22735278	22735778	Lrmda	Intron 5	715566
14	22735278	22735778	Lrmda	Intron 3	715457
14	22735278	22735778	Lrmda	3' UTR	715430
14	25480514	25481014	Zmiz1	Non-coding	21329
14	25480514	25481014	Zmiz1	5' UTR	21290
14	25480514	25481014	Zmiz1	5' UTR	21247
14	25480514	25481014	Zmiz1	Non-coding	21222
14	25480514	25481014	Gm47921	Promoter	460
14	26357514	26358014	4933413J09Rik	Promoter	940
14	26357514	26358014	4933413J09Rik	Promoter	0
14	26357514	26358014	4933413J09Rik	Promoter	0
14	26357514	26358014	4933413J09Rik	Promoter	-4617
14	32093814	32094314	Oxnad1	Intron 4	8438
14	32093814	32094314	Oxnad1	Intron 3	8401
14	32093814	32094314	Oxnad1	3' UTR	8029
14	32093814	32094314	Oxnad1	Intron 3	8027
14	32093814	32094314	Oxnad1	Intron 3	8003
14	32093814	32094314	Oxnad1	Intron 3	7988
14	32093814	32094314	Oxnad1	Intron 3	7980
14	32093814	32094314	Oxnad1	Non-coding	7980
14	32093814	32094314	Oxnad1	Intron 2	7937
14	32093814	32094314	Oxnad1	Promoter	-1085
14	32093814	32094314	Oxnad1	Promoter	-1148
14	34822314	34822814	Grid1	Promoter	2206
14	34822314	34822814	Grid1	Intron 1	2206
14	34822314	34822814	Grid1	CDS 2	2206
14	34822314	34822814	Grid1	Intron 2	2206
14	40918711	40919211	Tspan14	Intron 2	47597
14	40918711	40919211	Tspan14	Intron 1	15111
14	40918711	40919211	Tspan14	Non-coding	15106
14	45982825	45983325	Gm15218	Non-coding	228136
14	45982825	45983325	Gm49192	Non-coding	7713
14	48138825	48139325	Peli2	Intron 1	18002
14	48138825	48139325	Peli2	Intron 1	17956
14	48138825	48139325	Peli2	Intron 1	17903
14	48138825	48139325	Peli2	Non-coding	17888
14	48138825	48139325	Peli2	Non-coding	16796
14	50892825	50893325	Klhl33	CDS 2	4183
14	50892825	50893325	Klhl33	Intron 1	4183
14	50892825	50893325	Klhl33	Promoter	0
14	50892825	50893325	Klhl33	CDS 1	0
14	51071325	51071825	Olfr750	Promoter	2611
14	51071325	51071825	Olfr750	5' UTR	2611
14	51071325	51071825	Olfr750	CDS 2	2611
14	51071325	51071825	Olfr750	Intron 1	2611
14	51071325	51071825	Olfr750	Promoter	0
14	51071325	51071825	Olfr750	5' UTR	0
14	51071325	51071825	Olfr750	CDS 1	0
14	55618163	55618663	Rec8	Promoter	126
14	55618163	55618663	Rec8	5' UTR	126
14	55618163	55618663	Rec8	CDS 1	126
14	55618163	55618663	Rec8	Intron 1	126
14	55618163	55618663	Rec8	CDS 2	126
14	55618163	55618663	Rec8	Intron 2	126
14	55617663	55618163	Rec8	Promoter	0
14	55617663	55618163	Rec8	5' UTR	0
14	55618163	55618663	Rec8	Promoter	-4835
14	55618163	55618663	Rec8	Promoter	-4906
14	60152163	60152663	Atp8a2	Intron 1	44517
14	60152163	60152663	Atp8a2	Intron 1	24877
14	60152163	60152663	Gm16261	Promoter	-1488
14	60670663	60671163	Spata13	5' UTR	36662
14	60670663	60671163	Spata13	5' UTR	36420
14	60670663	60671163	Spata13	5' UTR	35934
14	60670663	60671163	Spata13	5' UTR	35929
14	60670663	60671163	Spata13	Non-coding	35908
14	61143663	61144163	Sacs	5' UTR	5206
14	61143663	61144163	Sacs	5' UTR	5172
14	61143663	61144163	Sacs	Promoter	-3558
14	61143663	61144163	Sacs	Promoter	-3889
14	64011663	64012163	Rp1l1	5' UTR	19157
14	65023663	65024163	Ints9	Intron 10	73618
14	65023663	65024163	Ints9	Non-coding	73350
14	65865163	65865663	Ccdc25	3' UTR	27861
14	65865163	65865663	Ccdc25	Non-coding	27806
14	66263663	66264163	Ptk2b	5' UTR	16890
14	66263663	66264163	Ptk2b	5' UTR	16890
14	66263663	66264163	Ptk2b	5' UTR	16820
14	66263663	66264163	Ptk2b	Non-coding	16830
14	68122443	68122943	Nefm	Promoter	1904
14	68122443	68122943	Nefm	Intron 2	1904
14	68122443	68122943	Nefm	CDS 2	1904
14	68122443	68122943	Nefm	Promoter	1904
14	68122443	68122943	Nefm	Intron 2	1904
14	68122443	68122943	Nefm	CDS 2	1904
14	70562693	70563193	Hr	Intron 6	9006
14	70562693	70563193	Hr	Intron 7	8637
14	70562693	70563193	Hr	Intron 5	6793
14	75249693	75250193	Cpb2	Intron 1	7406
14	77706693	77707193	Enox1	Intron 17	549930
14	77176693	77177193	Enox1	5' UTR	19930
14	77176693	77177193	Enox1	Non-coding	19913
14	77706693	77707193	Enox1	3' UTR	326114
14	77706693	77707193	Enox1	Intron 15	326047
14	78038693	78039193	Gm48954	Non-coding	18965
14	78038193	78038693	Gm48954	Non-coding	18465
14	78282693	78283193	Tnfsf11	Intron 4	24851
14	78526693	78527193	Akap11	5' UTR	9616
14	78526693	78527193	Akap11	Promoter	-4042
14	86215693	86216193	Gm49061	Promoter	238
14	103586783	103587283	Scel	Intron 20	73441
14	103586783	103587283	Scel	Intron 21	73362
14	103681783	103682283	Slain1	Intron 2	31555
14	103646783	103647283	Slain1	Promoter	-2945
14	103681783	103682283	Slain1	Intron 2	31137
14	103646783	103647283	Slain1	Promoter	-3363
14	103681783	103682283	Slain1	Intron 2	26012
14	103681783	103682283	Slain1	Intron 1	17285
14	119106278	119106778	Gm16835	Non-coding	7313
14	120368778	120369278	Mbnl2	Intron 2	93109
14	120368778	120369278	Mbnl2	Intron 2	93072
14	120368778	120369278	Mbnl2	Non-coding	93071
14	120368778	120369278	Mbnl2	Intron 2	93057
14	120368778	120369278	Mbnl2	Intron 2	71104
14	120368778	120369278	Mbnl2	Intron 2	62326
14	120368778	120369278	Mbnl2	Non-coding	62322
14	121796278	121796778	Dock9	Promoter	1060
14	121796278	121796778	Dock9	Intron 1	1060
14	121961278	121961778	Ubac2	Intron 4	82658
14	121961278	121961778	Ubac2	Intron 3	82616
14	121961278	121961778	Ubac2	Non-coding	45075
14	121961278	121961778	Ubac2	Non-coding	14964
14	121961278	121961778	Gpr183	5' UTR	3418
14	121961278	121961778	Gpr183	5' UTR	3328
15	11626745	11627245	Gm49106	Non-coding	3496
15	11626745	11627245	Gm49106	Non-coding	3502
15	11626745	11627245	Gm49107	Promoter	-3484
15	27981745	27982245	Trio	Intron 1	43604
15	27981745	27982245	Trio	5' UTR	42710
15	27981745	27982245	Trio	Non-coding	13119
15	32296245	32296745	Sema5a	Non-coding	51435
15	32296245	32296745	Sema5a	5' UTR	51432
15	32296245	32296745	Sema5a	Non-coding	51423
15	32296245	32296745	Sema5a	Non-coding	51420
15	32296245	32296745	Sema5a	Non-coding	51414
15	32296245	32296745	Sema5a	Non-coding	51207
15	32296245	32296745	Sema5a	Non-coding	51142
15	34904745	34905245	Stk3	Intron 10	250562
15	34904745	34905245	Stk3	Intron 10	273677
15	34904745	34905245	Stk3	Intron 8	250506
15	38273245	38273745	Gm49314	Promoter	2697
15	39937454	39937954	Lrp12	Intron 1	5835
15	39937454	39937954	Lrp12	Intron 1	6041
15	39937454	39937954	Lrp12	Intron 1	5737
15	39937454	39937954	Lrp12	Non-coding	5753
15	40065954	40066454	Gm33251	Non-coding	20763
15	59057945	59058445	Mtss1	Intron 2	23545
15	59057945	59058445	Mtss1	CDS 2	23545
15	59057945	59058445	Mtss1	Intron 1	23545
15	59057945	59058445	Mtss1	Non-coding	23561
15	59057945	59058445	Mtss1	Promoter	-2480
15	59592445	59592945	Nsmce2	Intron 7	218160
15	59592445	59592945	Nsmce2	Intron 6	218158
15	75996570	75997070	Mapk15	Promoter	2801
15	75996570	75997070	Mapk15	Intron 7	2801
15	75996570	75997070	Mapk15	Promoter	2801
15	75996570	75997070	Mapk15	Promoter	631
15	75996570	75997070	Mapk15	Promoter	0
15	75996570	75997070	Mapk15	Promoter	-1301
15	76669070	76669570	Foxh1	Promoter	379
15	76669070	76669570	Foxh1	CDS 3	379
15	76669070	76669570	Foxh1	Intron 2	379
15	76669070	76669570	Foxh1	CDS 2	379
15	76669070	76669570	Foxh1	Intron 1	379
15	76669070	76669570	Foxh1	Promoter	233
15	76669070	76669570	Ppp1r16a	Promoter	-2045
15	76669070	76669570	Ppp1r16a	Promoter	-2077
15	77765570	77766070	Myh9	Intron 35	76106
15	77765570	77766070	Myh9	CDS 35	76106
15	77765570	77766070	Myh9	Intron 34	76106
15	77765570	77766070	Myh9	Intron 3	3710
15	77765570	77766070	Myh9	Promoter	1121
15	78387570	78388070	Tex33	Intron 2	7843
15	78387570	78388070	Tex33	Intron 3	7843
15	78387570	78388070	Tex33	Promoter	700
15	78387570	78388070	Tex33	5' UTR	700
15	78387570	78388070	Tex33	Intron 2	7833
15	79098070	79098570	Gm25072	Promoter	-3012
15	79201570	79202070	Gm10863	Non-coding	35529
15	79201570	79202070	Gm10863	Non-coding	35512
15	79201570	79202070	Gm10863	Non-coding	35504
15	79201570	79202070	Gm10863	Non-coding	35504
15	79201570	79202070	Gm10863	Non-coding	28850
15	79950070	79950570	Cbx7	5' UTR	20550
15	79950070	79950570	Cbx7	5' UTR	20549
15	80078070	80078570	Rpl3	CDS 9	4837
15	80078070	80078570	Rpl3	Intron 8	4837
15	80078070	80078570	Rpl3	CDS 8	4837
15	80078070	80078570	Rpl3	Intron 7	4837
15	80078070	80078570	Rpl3	Promoter	1912
15	80078070	80078570	Rpl3	Intron 2	1912
15	80078070	80078570	Rpl3	Non-coding	4014
15	80078070	80078570	Rpl3	Non-coding	4784
15	80078070	80078570	Snord83b	Promoter	22
15	80078070	80078570	Gm22077	Promoter	1774
15	81290570	81291070	8430426J06Rik	Non-coding	21797
15	81948570	81949070	Csdc2	Intron 2	11811
15	81948570	81949070	Csdc2	CDS 3	11811
15	81948570	81949070	Csdc2	Intron 3	11811
15	81948570	81949070	Csdc2	Intron 2	11778
15	81948570	81949070	Csdc2	Promoter	2839
15	81948570	81949070	Csdc2	Promoter	1609
15	84086070	84086570	Sult4a1	Intron 5	19185
15	84086070	84086570	Sult4a1	Intron 5	19040
15	84809570	84810070	Phf21b	Intron 2	45041
15	84809570	84810070	Phf21b	Intron 2	45980
15	84809570	84810070	Phf21b	Intron 2	45682
15	89376069	89376569	Sco2	Promoter	-2250
15	89376069	89376569	Sco2	Promoter	-2222
15	89376069	89376569	Tymp	Promoter	471
15	89376069	89376569	Tymp	Intron 3	471
15	89376069	89376569	Tymp	CDS 3	471
15	89376069	89376569	Tymp	Intron 2	471
15	89376069	89376569	Odf3b	Promoter	2686
15	89376069	89376569	Odf3b	Promoter	1658
15	89376069	89376569	Odf3b	Promoter	2357
15	89376069	89376569	Odf3b	Promoter	2421
15	89376069	89376569	Odf3b	Promoter	2294
15	89376069	89376569	Odf3b	Promoter	2435
15	89376069	89376569	Odf3b	Promoter	2714
15	89424069	89424569	Cpt1b	Promoter	1295
15	89424069	89424569	Cpt1b	Intron 4	1295
15	89424069	89424569	Cpt1b	CDS 4	1295
15	89424069	89424569	Cpt1b	Intron 3	1295
15	89424069	89424569	Gm44502	3' UTR	5128
15	89424069	89424569	Cpt1b	Promoter	-2667
15	89424069	89424569	Cpt1b	Promoter	0
15	89424069	89424569	Cpt1b	Promoter	1227
15	89424069	89424569	Chkb	Promoter	2593
15	89424069	89424569	Chkb	Promoter	2591
15	92750069	92750569	Pdzrn4	Intron 7	353188
15	92696569	92697069	Pdzrn4	Intron 5	299688
15	92750069	92750569	Pdzrn4	Intron 5	152943
15	92696569	92697069	Pdzrn4	Intron 3	99443
15	93513069	93513569	Prickle1	5' UTR	82323
15	93513069	93513569	Prickle1	5' UTR	5955
15	94984069	94984569	Tmem117	Intron 5	354819
15	94984069	94984569	Gm23129	Promoter	2570
15	97002569	97003069	Slc38a4	Intron 12	16883
15	97002569	97003069	Slc38a4	Intron 13	52888
15	97052569	97053069	Slc38a4	Promoter	2888
15	97052569	97053069	Slc38a4	5' UTR	2888
15	97002569	97003069	Slc38a4	Intron 13	17254
15	97002569	97003069	Slc38a4	Intron 13	28143
15	97052569	97053069	Slc38a4	Promoter	-2481
15	98226069	98226569	Olfr286	3' UTR	7882
15	98226069	98226569	Olfr286	Promoter	1075
15	98984569	98985069	4930578M01Rik	Promoter	1221
15	98984569	98985069	4930578M01Rik	Promoter	942
15	98984569	98985069	4930578M01Rik	Promoter	-825
15	99315069	99315569	Prpf40b	Non-coding	19830
15	99315069	99315569	Prpf40b	Non-coding	19828
15	99315069	99315569	Prpf40b	Non-coding	19828
15	99315069	99315569	Prpf40b	Intron 20	19798
15	99315069	99315569	Prpf40b	CDS 21	19798
15	99315069	99315569	Prpf40b	Intron 21	19798
15	99315069	99315569	Prpf40b	CDS 22	19798
15	99315069	99315569	Prpf40b	Intron 19	19174
15	99315069	99315569	Prpf40b	CDS 20	19174
15	99315069	99315569	Prpf40b	Intron 20	19174
15	99315069	99315569	Prpf40b	CDS 21	19174
15	99315069	99315569	Prpf40b	Intron 19	11786
15	99315069	99315569	Prpf40b	CDS 20	11786
15	99315069	99315569	Prpf40b	Intron 20	11786
15	99315069	99315569	Prpf40b	CDS 21	11786
15	99315069	99315569	Prpf40b	Intron 19	11785
15	99315069	99315569	Prpf40b	CDS 20	11785
15	99315069	99315569	Prpf40b	Intron 20	11785
15	99315069	99315569	Prpf40b	CDS 21	11785
15	99315069	99315569	Prpf40b	Non-coding	7184
15	99315069	99315569	Prpf40b	Non-coding	5166
15	99315069	99315569	Prpf40b	Promoter	201
15	99315069	99315569	Prpf40b	Promoter	192
15	99315069	99315569	Prpf40b	Intron 1	192
15	99315069	99315569	Prpf40b	CDS 2	192
15	99315069	99315569	Prpf40b	Intron 2	192
15	99315069	99315569	Prpf40b	CDS 3	192
15	99315069	99315569	Prpf40b	Promoter	163
15	99315069	99315569	Prpf40b	Intron 1	163
15	99315069	99315569	Prpf40b	CDS 2	163
15	99315069	99315569	Prpf40b	Intron 2	163
15	99315069	99315569	Prpf40b	CDS 3	163
15	99315069	99315569	Prpf40b	Promoter	0
15	99315069	99315569	Prpf40b	5' UTR	0
15	99315069	99315569	Prpf40b	CDS 1	0
15	99601569	99602069	Aqp6	Promoter	169
15	99601569	99602069	Aqp6	CDS 1	169
15	99601569	99602069	Aqp6	Intron 1	169
15	99601569	99602069	Aqp6	Promoter	169
15	99601569	99602069	Aqp6	CDS 1	169
15	99601569	99602069	Aqp6	Intron 1	169
15	100645069	100645569	Bin2	CDS 10	23985
15	100645069	100645569	Bin2	Intron 9	23985
15	100645069	100645569	Bin2	CDS 9	23959
15	100645069	100645569	Bin2	Intron 8	23959
15	100645069	100645569	Bin2	CDS 9	23937
15	100645069	100645569	Bin2	Intron 8	23937
15	100645069	100645569	Bin2	CDS 10	23937
15	100645069	100645569	Bin2	Intron 9	23937
15	100645069	100645569	Bin2	3' UTR	23937
15	100645069	100645569	Bin2	CDS 4	23937
15	100645069	100645569	Bin2	Intron 3	23937
15	100645069	100645569	Bin2	3' UTR	23957
15	100645069	100645569	Bin2	CDS 7	23957
15	100645069	100645569	Bin2	Intron 6	23957
15	100645069	100645569	Bin2	Non-coding	6092
15	100685069	100685569	Cela1	Promoter	2353
15	100685069	100685569	Cela1	Intron 3	2353
15	100685069	100685569	Cela1	CDS 3	2353
15	100685069	100685569	Cela1	Intron 2	2353
15	100685069	100685569	Cela1	Promoter	-3106
15	100685069	100685569	Cela1	Promoter	-3485
15	100685069	100685569	Cela1	Promoter	-1949
15	100685069	100685569	Cela1	Promoter	0
15	100685069	100685569	Cela1	Intron 1	0
15	100685069	100685569	Cela1	CDS 1	0
15	100685069	100685569	Cela1	Promoter	0
15	100685069	100685569	Cela1	Promoter	2347
15	101030069	101030569	Scn8a	Intron 22	159386
15	101030069	101030569	Scn8a	Intron 22	159165
15	101030069	101030569	Scn8a	Intron 22	159124
15	101030069	101030569	Scn8a	Intron 22	159117
15	101030069	101030569	Scn8a	Intron 21	93798
15	101030069	101030569	Scn8a	Intron 20	93744
15	101254569	101255069	Nr4a1	Promoter	300
15	101254569	101255069	Nr4a1	5' UTR	300
15	101548569	101549069	Krt82	Promoter	1599
15	101548569	101549069	Krt82	Intron 1	1599
15	102985069	102985569	Hoxc5	Non-coding	17626
15	102985069	102985569	Hoxc9	3' UTR	8037
16	6876907	6877407	Rbfox1	Intron 4	991552
16	6876907	6877407	Rbfox1	Intron 3	527769
16	6876907	6877407	Rbfox1	Intron 1	67685
16	11648407	11648907	Snx29	Intron 16	325499
16	11648407	11648907	Snx29	Intron 9	242759
16	11648407	11648907	Snx29	Intron 9	241750
16	11648407	11648907	Snx29	Intron 6	227699
16	11648407	11648907	Snx29	Non-coding	201099
16	15861907	15862407	Mzt2	Promoter	941
16	15861907	15862407	Mzt2	Intron 2	941
16	15861907	15862407	Mzt2	CDS 2	941
16	15861907	15862407	Mzt2	Promoter	316
16	15861907	15862407	Mzt2	Promoter	904
16	15861907	15862407	Mzt2	Intron 2	904
16	15861907	15862407	Mzt2	CDS 2	904
16	15861907	15862407	Mzt2	Promoter	963
16	15861907	15862407	Mzt2	Intron 3	963
16	15861907	15862407	Mzt2	CDS 3	963
16	18505907	18506407	Gnb1l	5' UTR	7194
16	18505907	18506407	Gnb1l	5' UTR	7123
16	18505907	18506407	Gnb1l	5' UTR	7084
16	18505907	18506407	Gnb1l	Non-coding	7029
16	18505907	18506407	Gnb1l	5' UTR	7021
16	18505907	18506407	Gnb1l	5' UTR	7021
16	18505907	18506407	Gnb1l	5' UTR	7019
16	18505907	18506407	Gnb1l	5' UTR	7019
[truncated: 3,922 more rows]
