# Supplementary material for: Neonatal thyroxine activation modifies epigenetic programming of the liver
Source: Nat Commun. 2021 Jul 21;12:4446. doi: 10.1038/s41467-021-24748-8 (PMC8295303; doi:10.1038/s41467-021-24748-8)
Supplement: Supplementary file 5 — Supplementary data 2 [file 41467_2021_24748_MOESM5_ESM.xlsx]

## Sheet: Sheet1
Supplementary data 2- Differentially expressed genes in adult ALB-D2KO mouse liver as compared to littermate control samples from Cre-expressing mice.
Gene ID	Total counts	P-value	FDR	Ratio	Fold change
Gm14434	66.13	0.02	0.61	0.08	-12.38
Gm31508	107	0.000166	0.18	0.13	-7.76
Acot3	1013.21	0.00158	0.34	0.15	-6.73
Cyp4a10	9119.81	0.000747	0.25	0.17	-5.72
Gm26232	268.41	0.04	0.64	0.18	-5.67
Gm21049	472	4.59e-05	0.11	0.19	-5.39
Cish	5784.8	2.37e-05	0.08	0.2	-5.04
Cyp4a14	6246.99	0.01	0.53	0.2	-4.89
Gadd45g	2990	0.03	0.62	0.21	-4.75
Gm28182	427	0.01	0.58	0.22	-4.54
Crybg2	273	0.00244	0.4	0.22	-4.53
Gm19963	32	0.01	0.58	0.23	-4.32
Gm13168	25.87	0.02	0.6	0.23	-4.28
Mt2	1861.78	0.02	0.61	0.24	-4.17
Gm49356	71.17	0.00124	0.31	0.24	-4.12
Gm18149	49	0.00402	0.46	0.24	-4.1
E2f8	2774.62	0.000424	0.21	0.25	-4.06
Csmd1	48	0.000567	0.24	0.25	-4
Socs2	3784.42	9.52e-05	0.16	0.25	-3.96
Serpinb1a	148	0.000639	0.25	0.25	-3.94
Gm42796	466	0.000911	0.28	0.26	-3.92
Gbp11	1296.33	0.000254	0.19	0.26	-3.9
Gm20503	217.33	0.000324	0.19	0.26	-3.79
Gm48765	40	0.03	0.62	0.27	-3.77
Myc	2294	0.0044	0.48	0.27	-3.75
CAAA01066123.1	55.17	0.01	0.58	0.28	-3.54
Gm49413	414	0.00128	0.32	0.29	-3.5
Gm45141	41.25	0.00484	0.48	0.29	-3.49
Gm49733	32	0.01	0.54	0.29	-3.47
Dio3os	41	0.03	0.62	0.3	-3.3
Gm38228	46	0.00328	0.44	0.3	-3.29
Gm48111	46	0.00373	0.46	0.3	-3.29
Zfp125	1550.88	0.00146	0.33	0.31	-3.24
Gm45044	45	0.00471	0.48	0.31	-3.2
Ano5	35	0.01	0.58	0.31	-3.2
Gm8099	30	0.05	0.64	0.31	-3.2
Gm45244	5579.39	3.33e-05	0.09	0.31	-3.19
Gm13370	36.82	0.00473	0.48	0.31	-3.18
Gm10240	36.82	0.00473	0.48	0.31	-3.18
Ska3	29	0.03	0.63	0.33	-3.07
5730521K06Rik	175.15	0.04	0.64	0.33	-3.02
Clec2h	1147	0.000274	0.19	0.33	-3.01
Olfr542-ps1	635	5.22e-05	0.11	0.33	-2.99
Gm44146	71	0.00138	0.32	0.33	-2.99
Ankmy1	30.22	0.03	0.62	0.34	-2.97
Gm16585	61	0.00436	0.48	0.34	-2.95
Gm2174	182.84	0.01	0.53	0.34	-2.95
Gm47341	56	0.00467	0.48	0.34	-2.93
Nkapl	42	0.01	0.54	0.34	-2.93
Gm45553	56	0.01	0.58	0.34	-2.93
Spata17	28	0.03	0.61	0.34	-2.93
Gm12712	100.37	0.02	0.61	0.35	-2.89
Gm6155	57.52	0.00258	0.4	0.35	-2.88
Gm43111	32	0.02	0.61	0.35	-2.86
Gm26925	68	0.0038	0.46	0.35	-2.83
A230087F16Rik	84.22	0.00281	0.42	0.36	-2.8
Olfr539	207.31	0.01	0.53	0.36	-2.77
Gm26646	93.83	0.00213	0.38	0.36	-2.76
Gm43909	220.62	0.03	0.61	0.36	-2.76
Nup62cl	80	0.02	0.59	0.36	-2.76
Gm8261	53	0.02	0.6	0.37	-2.73
Gm43946	75	0.01	0.52	0.37	-2.73
Kcnk2	20.7	0.05	0.64	0.37	-2.72
Trib3	933	0.00162	0.34	0.37	-2.72
Gm7560	44	0.01	0.54	0.37	-2.72
Onecut1	45440.4	0.01	0.56	0.37	-2.72
Phlda1	33252.3	0.01	0.5	0.37	-2.71
Gm45112	101	0.01	0.5	0.37	-2.71
Egr1	5935.99	0.01	0.58	0.37	-2.7
Gm21982	97.67	0.03	0.62	0.37	-2.69
Gm36041	651	0.00147	0.33	0.37	-2.67
Gm13521	39	0.02	0.59	0.38	-2.67
Klrb1c	33.83	0.01	0.58	0.38	-2.66
Ikzf4	497	0.00434	0.48	0.38	-2.66
Rab9b-ps1	30	0.01	0.56	0.38	-2.63
BC106179	121.27	0.00402	0.46	0.38	-2.62
Slc22a27	38.41	0.04	0.63	0.38	-2.61
Olfr45	298.45	0.00475	0.48	0.38	-2.61
Gm13536	34	0.04	0.64	0.38	-2.6
Gm2788	3137.39	0.00302	0.44	0.39	-2.59
Scd4	59.57	0.02	0.59	0.39	-2.57
Traip	59	0.01	0.54	0.39	-2.57
B230220B15Rik	34.42	0.02	0.59	0.39	-2.56
Irx3	200	0.00218	0.38	0.39	-2.53
3110062G12Rik	25	0.03	0.62	0.39	-2.53
H2-Oa	29	0.02	0.61	0.4	-2.51
Npas1	29	0.03	0.63	0.4	-2.51
Fam229b	29	0.04	0.63	0.4	-2.51
Gm44639	186	0.00355	0.45	0.4	-2.51
Mettl7a2	129.51	0.01	0.58	0.4	-2.51
Gm39465	33	0.03	0.62	0.4	-2.5
Gm37849	33	0.05	0.64	0.4	-2.5
Gm4045	69.24	0.03	0.62	0.4	-2.5
Gm10634	37.03	0.02	0.59	0.4	-2.49
D430020J02Rik	37	0.03	0.62	0.4	-2.49
Lgals2	41	0.02	0.59	0.4	-2.48
A730085K08Rik	110.57	0.04	0.64	0.4	-2.47
Gm43605	94	0.05	0.64	0.4	-2.47
Robo3	53	0.01	0.58	0.41	-2.46
Gm3896	53	0.02	0.6	0.41	-2.46
Fcho1	57	0.04	0.64	0.41	-2.46
C230071H17Rik	58.42	0.04	0.63	0.41	-2.44
Gm47818	93	0.01	0.53	0.41	-2.43
Gm10599	122.04	0.01	0.58	0.41	-2.41
Fam221a	52	0.02	0.59	0.42	-2.4
Gm48878	148	0.000882	0.28	0.42	-2.4
2900093K20Rik	104	0.00305	0.44	0.42	-2.4
Gm24233	132	0.01	0.53	0.42	-2.4
Gm44022	56	0.01	0.56	0.42	-2.4
Fam78b	52	0.04	0.63	0.42	-2.4
4930597O21Rik	40	0.04	0.64	0.42	-2.4
Gm8344	20	0.04	0.64	0.42	-2.4
Gm48734	36	0.05	0.64	0.42	-2.4
Zfp941	168	0.02	0.61	0.42	-2.4
Cyp4a31	612.45	0.02	0.59	0.42	-2.4
Cxxc4	126.67	0.0026	0.4	0.42	-2.4
Gm17039	83.49	0.02	0.59	0.42	-2.38
Gm44017	75	0.01	0.54	0.42	-2.36
Gm20594	3276	0.000109	0.16	0.42	-2.35
Gm44562	122	0.01	0.54	0.43	-2.35
Gm45186	55	0.01	0.58	0.43	-2.34
Nxpe1-ps	51	0.01	0.58	0.43	-2.34
Slc1a1	31.38	0.04	0.64	0.43	-2.34
Gm48010	47	0.01	0.58	0.43	-2.33
Slc25a30	9714	0.01	0.5	0.43	-2.33
Gm47204	41.7	0.03	0.62	0.43	-2.32
Snora78	39	0.02	0.59	0.43	-2.32
Cd69	39	0.03	0.62	0.43	-2.32
Kif14	35	0.02	0.61	0.43	-2.31
Gm6054	35.15	0.04	0.63	0.43	-2.31
Mns1	45.68	0.02	0.59	0.43	-2.31
Pcdhb17	136	0.01	0.5	0.43	-2.31
Gm44033	128	0.00361	0.45	0.43	-2.3
Hamp2	1972.02	0.01	0.57	0.44	-2.29
Gm8738	58	0.02	0.59	0.44	-2.29
Ccdc24	381.2	0.01	0.58	0.44	-2.29
Clstn2	139	0.01	0.5	0.44	-2.29
Siglecg	108	0.03	0.62	0.44	-2.29
Car13	54	0.03	0.62	0.44	-2.29
Gm16552	89.49	0.01	0.57	0.44	-2.28
Gm37571	50	0.02	0.61	0.44	-2.28
Lars2	199872	0.000695	0.25	0.44	-2.27
AI504432	46	0.03	0.63	0.44	-2.27
Gm29383	88	0.04	0.63	0.44	-2.26
Zfp455	195	0.00337	0.44	0.44	-2.26
Gm20522	129.85	0.00246	0.4	0.44	-2.25
Lrrc49	61	0.02	0.61	0.44	-2.25
Gm35570	627.38	0.00319	0.44	0.45	-2.24
Gm7678	38	0.03	0.61	0.45	-2.24
Zfp57	91	0.01	0.5	0.45	-2.23
Anp32-ps	87.1	0.04	0.63	0.45	-2.23
Gm15582	246	0.01	0.53	0.45	-2.23
Cacna1e	121	0.01	0.49	0.45	-2.22
Rubcnl	170	0.01	0.58	0.45	-2.22
Gm43916	83	0.01	0.58	0.45	-2.22
Gm26891	54.02	0.05	0.64	0.45	-2.22
Gm45807	146.57	0.02	0.59	0.45	-2.22
1700007E05Rik	49	0.02	0.59	0.45	-2.22
Gm10855	49	0.02	0.59	0.45	-2.22
Gm16217	113	0.01	0.58	0.45	-2.21
Gm1600	113	0.05	0.64	0.45	-2.21
Gm44787	109	0.02	0.61	0.45	-2.21
Prr18	109	0.02	0.59	0.45	-2.21
2610307P16Rik	45	0.02	0.6	0.45	-2.2
Tcp11l2	5144.01	6.09e-05	0.12	0.46	-2.2
Gm15746	1056	0.00211	0.38	0.46	-2.2
Gm37760	805	0.00116	0.31	0.46	-2.2
Acot2	804.65	0.000435	0.21	0.46	-2.19
Gm38227	56	0.01	0.58	0.46	-2.19
Gm50070	56	0.02	0.6	0.46	-2.19
Gm49101	41	0.04	0.64	0.46	-2.18
Gm48207	365	0.00201	0.38	0.46	-2.18
Gm6377	108	0.04	0.63	0.46	-2.18
Gm5417	69.09	0.03	0.61	0.46	-2.17
Ripply1	52	0.03	0.62	0.46	-2.17
Cmya5	47.05	0.02	0.6	0.46	-2.17
Unc93a2	700.12	0.000453	0.21	0.46	-2.16
Acot1	3545.7	0.00347	0.45	0.46	-2.16
Gm18284	48.08	0.03	0.61	0.46	-2.16
Trarg1	96	0.02	0.61	0.46	-2.15
Fam205a1	177.49	0.02	0.59	0.46	-2.15
Ckap2l	59	0.02	0.59	0.47	-2.15
Gm7208	311.64	0.00269	0.41	0.47	-2.14
Gm16998	110.43	0.01	0.54	0.47	-2.14
Eif4a3l2	56.4	0.02	0.61	0.47	-2.14
D630039A03Rik	3588	0.000694	0.25	0.47	-2.14
Acss3	4061.53	1.65e-05	0.07	0.47	-2.14
Stil	55	0.03	0.61	0.47	-2.13
Gm37349	66	0.02	0.61	0.47	-2.13
Gm48269	44	0.04	0.63	0.47	-2.13
Gm31774	428	0.02	0.59	0.47	-2.13
Gm3436	232.34	0.01	0.58	0.47	-2.13
Ranbp3l	234	0.00335	0.44	0.47	-2.12
Gm13351	106	0.01	0.52	0.47	-2.12
Gm48204	201	0.01	0.54	0.47	-2.12
Rnf186	1626	0.00258	0.4	0.47	-2.12
Kcnn4	73	0.04	0.64	0.47	-2.12
Gm16166	91	0.04	0.64	0.47	-2.11
Rpl17-ps4	156.72	0.01	0.5	0.47	-2.11
Gm48871	305	0.0017	0.35	0.48	-2.1
Rdh16	13472.4	8.59e-05	0.15	0.48	-2.1
Gm23804	1643.99	0.04	0.63	0.48	-2.09
Ttc16	55.07	0.03	0.62	0.48	-2.09
Gm48824	65	0.03	0.62	0.48	-2.09
Cpt1b	272.9	0.00455	0.48	0.48	-2.09
Cyp2c38	3019	0.00236	0.4	0.48	-2.09
Gm38001	108	0.01	0.56	0.48	-2.08
Lmcd1	72	0.03	0.62	0.48	-2.08
Fermt1	72	0.04	0.64	0.48	-2.08
Gm11992	122	0.01	0.58	0.48	-2.07
Gm48501	122	0.03	0.62	0.48	-2.07
Gm15779	61	0.04	0.63	0.48	-2.07
Gm5131	104	0.01	0.57	0.48	-2.07
Hyal3	104	0.03	0.63	0.48	-2.07
Cyp2c55	999	0.00132	0.32	0.48	-2.06
Dnmt3l-ps1	111	0.03	0.61	0.48	-2.06
Gm18258	68	0.05	0.64	0.48	-2.06
Zyg11a	3115	0.00353	0.45	0.49	-2.06
Gm20528	199.49	0.03	0.63	0.49	-2.06
Gm37332	50	0.04	0.63	0.49	-2.06
Gm12020	50	0.05	0.64	0.49	-2.06
Gm4952	6797	0.000279	0.19	0.49	-2.06
Gm17083	289	0.03	0.62	0.49	-2.05
Gm38218	260	0.00478	0.48	0.49	-2.05
D430041D05Rik	96	0.01	0.58	0.49	-2.04
Cyp4a32	1769.77	0.000308	0.19	0.49	-2.04
Gm45515	96.95	0.01	0.58	0.49	-2.04
Gm43300	241	0.01	0.53	0.49	-2.04
Krt23	177	0.02	0.61	0.49	-2.03
Gm49942	46	0.02	0.61	0.49	-2.03
Gm46378	46	0.03	0.62	0.49	-2.03
Grhl3	46	0.03	0.63	0.49	-2.03
Ntf3	92	0.02	0.59	0.49	-2.03
Gm14414	313.02	0.01	0.5	0.49	-2.03
Gm26628	166	0.02	0.59	0.49	-2.03
Gm5112	60	0.03	0.63	0.49	-2.02
Prlr	16821.6	0.000199	0.18	0.49	-2.02
Gm47451	67	0.03	0.62	0.49	-2.02
Gm44609	162.1	0.01	0.5	0.5	-2.02
Rapgef4os2	2370.5	0.0012	0.31	0.5	-2.02
Ssc5d	176	0.02	0.59	0.5	-2.02
Gm28940	102	0.01	0.58	0.5	-2.01
Gm37818	61.35	0.04	0.63	0.5	-2.01
1810064F22Rik	596	0.01	0.58	0.5	-2
Smad9	5332	0.000259	0.19	0.5	-2
Gm3776	335.49	0.01	0.53	0.5	-2
Itgax	161	0.01	0.54	0.5	-2
Gm48077	56	0.03	0.62	0.5	-2
Clec2i	42	0.03	0.63	0.5	-2
Gm16588	28	0.04	0.63	0.5	-2
Tbc1d22bos	84	0.05	0.64	0.5	-2
Gm12749	125.92	0.02	0.6	0.5	-2
Gm2996	168.43	0.01	0.56	0.5	-2
Rpl19-ps12	104.82	0.01	0.58	0.5	-2
Kif12	101	0.03	0.62	0.5	-1.99
Gm5826	66.74	0.02	0.61	0.5	-1.98
Gm49268	167	0.01	0.5	0.5	-1.98
Gm48708	73	0.03	0.62	0.5	-1.98
Hmgb1-rs16	73	0.04	0.64	0.5	-1.98
Slc52a3	73	0.03	0.63	0.5	-1.98
Gm10385	139	0.04	0.63	0.51	-1.98
Zfp114	38.46	0.05	0.64	0.51	-1.98
Fbxo32	1360.81	0.00235	0.4	0.51	-1.98
Kcnq5	59	0.03	0.63	0.51	-1.98
Gm30042	52	0.05	0.64	0.51	-1.97
Gm960	97	0.02	0.59	0.51	-1.97
9530086O07Rik	239	0.04	0.64	0.51	-1.97
Gm24265	142	0.03	0.63	0.51	-1.97
Gm13898	90.87	0.02	0.6	0.51	-1.97
9430091E24Rik	135	0.02	0.61	0.51	-1.97
Pde1c	166	0.03	0.63	0.51	-1.97
Gm2568	152	0.03	0.62	0.51	-1.96
Gm48809	107	0.02	0.6	0.51	-1.96
CT010467.1	3.3317e+06	0.0012	0.31	0.51	-1.96
Dubr	248	0.01	0.53	0.51	-1.96
Gm47357	93	0.03	0.62	0.51	-1.96
Gm45083	62	0.05	0.64	0.51	-1.96
Itk	93	0.04	0.64	0.51	-1.96
Bhlhe41	2663.38	0.00431	0.48	0.51	-1.95
Tomt	70.92	0.03	0.62	0.51	-1.95
Gm10513	439	0.00264	0.4	0.51	-1.94
1700109K24Rik	264	0.00446	0.48	0.51	-1.94
4930455C13Rik	72.51	0.05	0.64	0.51	-1.94
Hectd2os	6788.69	0.000568	0.24	0.52	-1.94
Tagln3	65	0.02	0.6	0.52	-1.94
A530083M17Rik	65	0.03	0.62	0.52	-1.94
Arhgef39	106	0.02	0.6	0.52	-1.94
Gm45776	997	0.01	0.53	0.52	-1.93
Gm48321	324	0.02	0.59	0.52	-1.93
Oaz3	68.3	0.03	0.62	0.52	-1.93
Baiap3	44.39	0.04	0.64	0.52	-1.92
Cd3e	126	0.02	0.59	0.52	-1.92
Gm26931	68	0.03	0.61	0.52	-1.92
Gm6477	99.77	0.05	0.64	0.52	-1.92
1700034J05Rik	231	0.03	0.61	0.52	-1.92
Abcd2	1341	0.02	0.61	0.52	-1.92
5330438I03Rik	238.08	0.01	0.52	0.52	-1.91
Arid5a	902	0.00458	0.48	0.52	-1.91
Gimap1os	94.85	0.04	0.63	0.52	-1.91
Lratd1	369	0.00499	0.49	0.52	-1.91
Gm10804	132	0.03	0.63	0.52	-1.91
Gm29237	44	0.05	0.64	0.52	-1.91
Mrnip	369.86	0.04	0.64	0.52	-1.91
1700018L02Rik	2415.34	0.01	0.5	0.53	-1.9
Zfa-ps	46.88	0.03	0.62	0.53	-1.9
Rapgef4os3	4493	0.00111	0.31	0.53	-1.9
Gm15712	331	0.03	0.62	0.53	-1.9
Gm26813	233	0.03	0.62	0.53	-1.9
Arhgef9	746	0.00132	0.32	0.53	-1.9
Gm27043	54	0.02	0.6	0.53	-1.9
Ppfia2	191.47	0.01	0.58	0.53	-1.9
Gm7968	118	0.02	0.61	0.53	-1.9
Gm43059	111	0.02	0.61	0.53	-1.89
Gstm6	12415.9	0.00347	0.45	0.53	-1.89
Gm15616	96.54	0.03	0.62	0.53	-1.89
Gm2991	74.07	0.04	0.64	0.53	-1.89
Gm14111	107.38	0.03	0.62	0.53	-1.89
Wsb1	3514	0.00185	0.36	0.53	-1.89
H2bc15	130.58	0.03	0.62	0.53	-1.88
Cpxm1	171	0.01	0.58	0.53	-1.88
Gm44116	134	0.01	0.55	0.53	-1.88
Gm18949	77	0.05	0.64	0.53	-1.88
Trmt9b	502	0.00441	0.48	0.53	-1.88
Lamc2	87	0.04	0.64	0.53	-1.88
Gm43178	127	0.02	0.59	0.53	-1.87
Ebf1	137	0.02	0.59	0.53	-1.87
Cyp2c39	147	0.02	0.59	0.53	-1.87
Gm12264	70.66	0.03	0.61	0.53	-1.87
Gm48872	247	0.01	0.58	0.53	-1.87
Slc22a2	120.1	0.02	0.59	0.54	-1.87
Mybl1	100	0.04	0.64	0.54	-1.87
Gm37879	210	0.01	0.54	0.54	-1.87
Gm37675	60	0.04	0.63	0.54	-1.87
Gm43958	50	0.05	0.64	0.54	-1.87
Dnah7b	76.62	0.04	0.63	0.54	-1.86
Vnn1	3063	0.01	0.52	0.54	-1.86
Cnmd	1102	0.00166	0.35	0.54	-1.86
Gm44207	103	0.04	0.63	0.54	-1.86
Gm50136	1892.48	0.02	0.59	0.54	-1.86
2310001K24Rik	154.03	0.01	0.58	0.54	-1.86
C230037L18Rik	289.57	0.02	0.59	0.54	-1.85
Gm43365	189.45	0.01	0.55	0.54	-1.85
A430035B10Rik	159	0.02	0.59	0.54	-1.85
Hsd17b6	20391.8	0.02	0.59	0.54	-1.85
Gm42892	1479	0.000474	0.21	0.54	-1.85
Gm16984	279.05	0.01	0.5	0.54	-1.84
Gm30970	175.79	0.01	0.58	0.54	-1.84
Gm47218	185	0.02	0.59	0.54	-1.84
Gm18303	109	0.03	0.62	0.54	-1.84
Gm48478	1169	0.04	0.63	0.54	-1.84
Gm37423	554	0.00452	0.48	0.54	-1.84
Gm43389	112	0.02	0.59	0.54	-1.84
Gpcpd1	24378	0.00465	0.48	0.55	-1.83
Lrrc15	217	0.04	0.63	0.55	-1.83
Gm15956	115	0.04	0.64	0.55	-1.83
Cbx3-ps6	128.23	0.03	0.63	0.55	-1.83
Relt	82	0.04	0.64	0.55	-1.82
Acot4	11201.4	0.01	0.53	0.55	-1.82
Gm19667	344	0.01	0.58	0.55	-1.82
Gm47283	34415.4	0.02	0.61	0.55	-1.82
Nsl1	72	0.03	0.62	0.55	-1.82
Gm48045	92.2	0.02	0.61	0.55	-1.82
Gm15666	448	0.01	0.53	0.55	-1.82
G2e3	1268	0.000441	0.21	0.55	-1.81
E430024P14Rik	131.81	0.02	0.6	0.55	-1.81
Gm13675	49.01	0.05	0.64	0.55	-1.81
Gm42941	480	0.01	0.58	0.55	-1.81
1700112D23Rik	124	0.02	0.61	0.55	-1.81
Ifi214	63.5	0.04	0.64	0.55	-1.81
Tchh	2048	0.02	0.59	0.55	-1.81
Adamts6	375	0.04	0.64	0.55	-1.81
Bhlhb9	189.32	0.01	0.58	0.55	-1.81
Gm9984	101	0.02	0.61	0.55	-1.81
Gm10093	174.7	0.02	0.59	0.55	-1.8
Rps13-ps2	43.3	0.05	0.64	0.55	-1.8
Arhgap6	1618.11	0.0033	0.44	0.56	-1.8
Evi2	498.27	0.00395	0.46	0.56	-1.8
Raet1d	954.1	0.03	0.62	0.56	-1.79
Gm22442	441	0.00334	0.44	0.56	-1.79
Gm6252	173.76	0.02	0.6	0.56	-1.79
Mpzl1	298	0.01	0.58	0.56	-1.79
Pcdhga3	240.5	0.03	0.63	0.56	-1.79
Gm28192	178	0.02	0.61	0.56	-1.79
Gm14388	55.13	0.04	0.64	0.56	-1.79
Gstt2	8522.99	0.000312	0.19	0.56	-1.78
Olfr648	91.26	0.04	0.63	0.56	-1.78
Gm17907	71	0.05	0.64	0.56	-1.78
Lypd1	109.09	0.03	0.63	0.56	-1.78
Dbndd1	229	0.02	0.59	0.56	-1.78
Ddah1	26394.2	0.00425	0.47	0.56	-1.78
Gm9144	156.03	0.02	0.61	0.56	-1.78
Aqp8	8337.03	0.00311	0.44	0.56	-1.78
Gm14049	155.1	0.02	0.59	0.56	-1.78
Gm37518	357.47	0.01	0.5	0.56	-1.77
H4c12	221.29	0.05	0.64	0.56	-1.77
Sgk2	9390.02	0.01	0.5	0.56	-1.77
Arhgap5	25730.8	0.000728	0.25	0.56	-1.77
Gm20517	339.66	0.01	0.58	0.57	-1.77
Gm42664	880	0.00263	0.4	0.57	-1.77
Tnfrsf23	125.95	0.02	0.61	0.57	-1.77
Gm12394	488.5	0.04	0.63	0.57	-1.77
Gm48795	144.5	0.03	0.62	0.57	-1.76
Gm5446	86.29	0.04	0.64	0.57	-1.76
Lrp2bp	471	0.04	0.63	0.57	-1.76
Pde4d	1187	0.00405	0.46	0.57	-1.76
Gnal	385.91	0.02	0.59	0.57	-1.76
B230317F23Rik	246	0.04	0.63	0.57	-1.76
Rpl39-ps	115	0.04	0.63	0.57	-1.76
Gm4221	281	0.01	0.56	0.57	-1.75
Gm49713	134	0.02	0.61	0.57	-1.75
Fzd6	1024	0.00259	0.4	0.57	-1.75
Epb41l4aos	960	0.00158	0.34	0.57	-1.75
Gm22988	6018.7	0.00214	0.38	0.57	-1.75
Gm37137	306	0.01	0.54	0.57	-1.75
Gm9920	842.4	0.01	0.53	0.57	-1.75
Kcnj13	303.1	0.01	0.58	0.57	-1.75
Gm2673	128.67	0.03	0.62	0.57	-1.75
Fgf12	172	0.02	0.59	0.57	-1.75
Hacl1	31482.8	0.000806	0.27	0.57	-1.75
Dclre1c	2511.61	0.00107	0.31	0.57	-1.74
C230085N15Rik	54	0.04	0.64	0.57	-1.74
Maff	1099	0.01	0.54	0.57	-1.74
Ighm	1746	0.01	0.55	0.57	-1.74
Dnal1	273.01	0.01	0.58	0.57	-1.74
Gm50358	117.24	0.03	0.62	0.58	-1.73
AC154200.1	212	0.02	0.61	0.58	-1.73
Arid5b	37718.5	0.02	0.59	0.58	-1.73
Tceal1	98	0.03	0.62	0.58	-1.73
Spats1	79	0.05	0.64	0.58	-1.73
Mamstr	139	0.04	0.64	0.58	-1.73
Rasl2-9	60	0.04	0.64	0.58	-1.73
Tc2n	591.5	0.02	0.61	0.58	-1.72
Dnajb7	148	0.04	0.64	0.58	-1.72
St8sia4	318	0.01	0.58	0.58	-1.72
Tmem246	107	0.04	0.63	0.58	-1.72
9830144P21Rik	132.33	0.03	0.62	0.58	-1.72
Dsg1c	1577.57	0.03	0.63	0.58	-1.71
Gm13684	200.07	0.04	0.63	0.58	-1.71
Gm47372	110	0.04	0.64	0.58	-1.71
C130023A14Rik	355	0.01	0.53	0.58	-1.71
Pkn3	267	0.01	0.58	0.58	-1.71
Gm15163	534.35	0.01	0.53	0.58	-1.71
Gm10390	356.94	0.01	0.58	0.58	-1.71
Crybg3	8452.01	0.00378	0.46	0.58	-1.71
Adam12	204	0.03	0.61	0.58	-1.71
Gm37233	207	0.02	0.61	0.59	-1.71
Gm16291	1389	0.01	0.58	0.59	-1.71
Klf11	2787	0.01	0.54	0.59	-1.71
Cda	790	0.01	0.55	0.59	-1.71
Gm5582	97.22	0.04	0.64	0.59	-1.71
A830035O19Rik	522.07	0.01	0.54	0.59	-1.7
Gm45091	144	0.03	0.62	0.59	-1.7
Gm13543	194	0.02	0.6	0.59	-1.7
Cercam	97	0.04	0.64	0.59	-1.7
Zdhhc23	244	0.04	0.64	0.59	-1.7
Abhd17b	5673	0.02	0.61	0.59	-1.7
Gm49600	175	0.02	0.6	0.59	-1.7
Gm44443	375	0.02	0.61	0.59	-1.7
Ndrg1	2305.99	0.000185	0.18	0.59	-1.7
Ugt1a5	14439.5	0.00331	0.44	0.59	-1.7
Jph1	1143	0.01	0.56	0.59	-1.7
Srpk3	153	0.05	0.64	0.59	-1.7
Gm42937	128	0.05	0.64	0.59	-1.7
Gm6153	162.45	0.04	0.64	0.59	-1.7
Cldn34c1	142.21	0.05	0.64	0.59	-1.7
Gm17066	341.42	0.03	0.63	0.59	-1.7
Gm17300	2183.58	0.03	0.63	0.59	-1.7
Gm17056	184	0.02	0.59	0.59	-1.69
Gm19241	461	0.01	0.58	0.59	-1.69
Ptgds	193	0.03	0.62	0.59	-1.69
Gm37215	308	0.01	0.53	0.59	-1.69
Slc25a18	140	0.03	0.62	0.59	-1.69
Gm47348	252	0.04	0.63	0.59	-1.69
Tox	1879	0.05	0.64	0.59	-1.69
Cers6	4948	0.01	0.5	0.59	-1.69
Gm48230	1393	0.04	0.63	0.59	-1.69
Gm37788	171	0.04	0.63	0.59	-1.69
Gm26447	241.03	0.05	0.64	0.59	-1.69
1110025M09Rik	115	0.05	0.64	0.59	-1.69
Gm38057	376	0.01	0.53	0.59	-1.69
Rnf125	11636.6	0.000639	0.25	0.59	-1.69
Depp1	6896.02	0.02	0.58	0.59	-1.69
Gm29609	273.39	0.02	0.61	0.59	-1.68
Rgs3	3039.14	0.00191	0.37	0.59	-1.68
Serpina7	3306	0.01	0.55	0.59	-1.68
Gm9311	130	0.05	0.64	0.6	-1.68
B930036N10Rik	238.86	0.05	0.64	0.6	-1.68
H3f3aos	198.02	0.03	0.61	0.6	-1.68
Gm44005	1791	0.02	0.61	0.6	-1.67
Gm26684	2945.3	0.00203	0.38	0.6	-1.67
Gm32699	133	0.04	0.64	0.6	-1.67
B930059L03Rik	269	0.02	0.61	0.6	-1.67
Gm43999	1459	0.02	0.59	0.6	-1.67
Gm20616	136	0.03	0.63	0.6	-1.67
Hhex	35792	0.00285	0.43	0.6	-1.67
Sco2	4421.74	0.000139	0.17	0.6	-1.67
Aqp4	917	0.04	0.64	0.6	-1.67
Erbb4	2985	0.000865	0.28	0.6	-1.67
4732463B04Rik	646.39	0.04	0.64	0.6	-1.67
Spred1	4779	0.000357	0.2	0.6	-1.66
Rgs16	9242.29	0.04	0.64	0.6	-1.66
Klf9	40596.1	0.00114	0.31	0.6	-1.66
Gm37080	391	0.03	0.62	0.6	-1.66
Thbs1	369	0.02	0.61	0.6	-1.66
Gm16268	184.31	0.04	0.63	0.6	-1.65
Cdc45	227	0.02	0.61	0.6	-1.65
Abcc3	65316.5	0.000598	0.24	0.6	-1.65
Slc16a7	13719.6	0.02	0.59	0.6	-1.65
Chst7	411	0.02	0.6	0.6	-1.65
Esm1	147	0.05	0.64	0.61	-1.65
Acp1	8622.71	0.000123	0.16	0.61	-1.65
1010001N08Rik	260	0.03	0.62	0.61	-1.65
Cd36	4456	0.00447	0.48	0.61	-1.65
B430119L08Rik	8828.95	0.01	0.56	0.61	-1.64
Ar	5501	0.05	0.64	0.61	-1.64
Gm6425	176.88	0.04	0.64	0.61	-1.64
Resf1	11016	0.000354	0.2	0.61	-1.64
Gm20721	409.54	0.02	0.61	0.61	-1.64
Gsta2	2192.49	0.01	0.52	0.61	-1.64
Retreg1	7704.01	0.00082	0.27	0.61	-1.64
Retsat	53841	0.00359	0.45	0.61	-1.64
Gm44981	618	0.04	0.63	0.61	-1.64
Shld3	425.35	0.03	0.62	0.61	-1.64
Tbc1d30	3052.03	0.01	0.58	0.61	-1.64
Gm48194	143	0.04	0.63	0.61	-1.63
Gm9887	269.48	0.02	0.61	0.61	-1.63
Card11	146	0.04	0.64	0.61	-1.63
Gstm2-ps1	1411.06	0.01	0.58	0.61	-1.63
Heyl	653	0.01	0.53	0.61	-1.63
Adgrg2	267	0.02	0.61	0.61	-1.63
Gm28791	276	0.03	0.63	0.61	-1.63
Igf2bp3	219.9	0.04	0.64	0.61	-1.63
Gpr157	1395	0.00153	0.33	0.61	-1.63
Gm9042	282	0.02	0.59	0.62	-1.63
Gm4673	6069.01	0.00133	0.32	0.62	-1.63
C130051F05Rik	285	0.04	0.63	0.62	-1.63
AC160336.1	1103.72	0.03	0.63	0.62	-1.62
Gm25291	1324	0.01	0.53	0.62	-1.62
Pnldc1	327	0.04	0.64	0.62	-1.62
Gm26083	896.6	0.02	0.59	0.62	-1.62
Gm28530	202.57	0.04	0.63	0.62	-1.62
Pkib	121	0.05	0.64	0.62	-1.62
Gm18760	629	0.01	0.58	0.62	-1.62
Gm43201	290	0.02	0.61	0.62	-1.62
Lrrtm2	752	0.01	0.54	0.62	-1.62
Dcaf6	8374.99	0.000285	0.19	0.62	-1.61
Cdk5r1	211	0.04	0.64	0.62	-1.61
Cyp2c54	39507.6	0.01	0.52	0.62	-1.61
Camk1d	14726	0.00239	0.4	0.62	-1.61
Gm5470	278.23	0.02	0.6	0.62	-1.61
Exd1	965	0.02	0.59	0.62	-1.6
Gm43713	171.56	0.04	0.63	0.62	-1.6
Lig1	474.03	0.01	0.58	0.62	-1.6
Tusc1	489	0.01	0.53	0.63	-1.6
Gm37873	177	0.03	0.62	0.63	-1.6
Cfhr3	135	0.05	0.64	0.63	-1.6
Cr2	204	0.04	0.63	0.63	-1.6
Cit	488	0.01	0.58	0.63	-1.6
Pltp	7430.85	0.02	0.6	0.63	-1.59
9430038I01Rik	1091	0.01	0.5	0.63	-1.59
Slc8b1	10800	0.00399	0.46	0.63	-1.59
Gm45853	457	0.04	0.63	0.63	-1.59
Gm49526	221	0.04	0.64	0.63	-1.59
Gm43323	3999.45	0.01	0.5	0.63	-1.59
Gjc2	200	0.03	0.62	0.63	-1.59
Vnn3	6859	0.00374	0.46	0.63	-1.59
Gm49759	270	0.03	0.61	0.63	-1.59
Atxn7l1	7117.72	0.01	0.58	0.63	-1.59
Mapk15	2586	0.00191	0.37	0.63	-1.58
9930017N22Rik	569	0.05	0.64	0.63	-1.58
Gm3734	5368	0.001	0.29	0.63	-1.58
Gm4835	235.5	0.04	0.63	0.63	-1.58
Gm18290	390	0.02	0.6	0.63	-1.58
Pdgfd	253	0.03	0.63	0.63	-1.58
Akr1b10	244	0.03	0.62	0.63	-1.58
Pard6g	235	0.03	0.63	0.63	-1.58
4930480G23Rik	229	0.03	0.61	0.63	-1.58
Angpt2	386	0.04	0.64	0.63	-1.58
Zfp292	6238	0.00186	0.36	0.63	-1.58
Gm29253	794.84	0.02	0.58	0.63	-1.58
Pcdhgb7	359.39	0.02	0.59	0.63	-1.57
4732416N19Rik	1318	0.04	0.63	0.64	-1.57
4930551O13Rik	552	0.01	0.58	0.64	-1.57
Gm42866	1469	0.01	0.52	0.64	-1.57
Foxa2	9029.98	0.02	0.6	0.64	-1.57
A330009N23Rik	181	0.05	0.64	0.64	-1.57
Gm13835	370.26	0.03	0.62	0.64	-1.57
Pknox2	356	0.03	0.61	0.64	-1.57
Gm26674	251.63	0.04	0.63	0.64	-1.57
Gm15285	510.26	0.04	0.63	0.64	-1.57
Tymp	8714.55	0.03	0.63	0.64	-1.57
Mgst3	3027	0.00399	0.46	0.64	-1.57
Crebrf	9545	0.01	0.58	0.64	-1.57
BC002059	634	0.03	0.62	0.64	-1.57
Slf1	666	0.02	0.59	0.64	-1.57
3110082I17Rik	1411	0.02	0.6	0.64	-1.57
Lratd2	1372.93	0.01	0.58	0.64	-1.57
Coq8a	34771.7	0.01	0.58	0.64	-1.57
Rai2	520	0.02	0.59	0.64	-1.56
1700047M11Rik	254	0.04	0.64	0.64	-1.56
Pafah1b3	505	0.02	0.59	0.64	-1.56
Gm37589	2144	0.02	0.6	0.64	-1.56
Tspan13	183	0.05	0.64	0.64	-1.56
Cbx7	2788	0.00491	0.48	0.64	-1.56
Gm43775	4059	0.00325	0.44	0.64	-1.56
Gm37522	454	0.03	0.62	0.64	-1.56
Klb	7177	0.00147	0.33	0.64	-1.56
Gm13375	442	0.01	0.58	0.64	-1.56
Bach2	3768.76	0.02	0.6	0.64	-1.56
Albfm1	5599.69	0.00337	0.44	0.64	-1.56
Slc13a2	500.61	0.05	0.64	0.64	-1.56
Gm14540	472.55	0.04	0.64	0.64	-1.55
Has3	812.01	0.03	0.62	0.64	-1.55
Gm31583	10427	0.01	0.58	0.64	-1.55
Pced1b	738	0.02	0.59	0.64	-1.55
Slc25a27	335	0.03	0.62	0.64	-1.55
Inmt	77205.9	0.01	0.5	0.65	-1.55
Btbd8	618.32	0.01	0.58	0.65	-1.55
Gm28875	434	0.02	0.58	0.65	-1.55
Tcaf2	214	0.05	0.64	0.65	-1.55
Gas7	2561	0.01	0.52	0.65	-1.54
Csnk2a3	520.45	0.02	0.61	0.65	-1.54
Grpel2	6794	0.00223	0.39	0.65	-1.54
B630019A10Rik	7639.14	0.00357	0.45	0.65	-1.54
Gpr135	559	0.02	0.59	0.65	-1.54
Igsf10	755.36	0.01	0.57	0.65	-1.54
Pparg	1850	0.04	0.63	0.65	-1.54
Gm15261	301	0.05	0.64	0.65	-1.54
4933433G19Rik	184	0.05	0.64	0.65	-1.54
Igfbp3	6691	0.01	0.57	0.65	-1.54
Mios	2596	0.01	0.54	0.65	-1.54
Zfp36l2	26800	0.04	0.63	0.65	-1.54
Gm34667	680	0.03	0.62	0.65	-1.53
Dcaf12l1	607	0.03	0.62	0.65	-1.53
Gm11342	1027	0.02	0.59	0.65	-1.53
Gm13369	425.95	0.02	0.59	0.65	-1.53
D130043K22Rik	945	0.04	0.64	0.65	-1.53
Ccdc141	3438	0.03	0.62	0.65	-1.53
Gm16559	2792	0.02	0.59	0.65	-1.53
9130016M20Rik	21202	0.01	0.58	0.65	-1.53
Mipol1	865.64	0.03	0.61	0.65	-1.53
Ehhadh	39595	0.000796	0.27	0.65	-1.53
1700012D14Rik	549.57	0.02	0.6	0.65	-1.53
9030622O22Rik	2129	0.02	0.59	0.65	-1.53
Gm5898	564.08	0.04	0.64	0.65	-1.53
P2ry1	3407.93	0.04	0.64	0.65	-1.53
Rftn2	248.1	0.04	0.63	0.65	-1.53
Gm49979	1339	0.04	0.63	0.65	-1.53
Tlr5	3714	0.02	0.59	0.65	-1.53
Gm21451	488.78	0.03	0.62	0.66	-1.53
Palmd	8681.27	0.00265	0.4	0.66	-1.53
Mir100hg	828.13	0.02	0.59	0.66	-1.53
Flcn	6699.99	0.02	0.59	0.66	-1.52
Mapkapk3	921	0.02	0.6	0.66	-1.52
Sgms2	16009	0.000947	0.28	0.66	-1.52
9530085L11Rik	528	0.03	0.61	0.66	-1.52
Klhl24	25004	0.00236	0.4	0.66	-1.52
Gm37529	1261	0.01	0.52	0.66	-1.52
Naaladl2	4307	0.02	0.59	0.66	-1.52
Gm37663	313	0.03	0.62	0.66	-1.52
Kdm5b	8934	0.01	0.58	0.66	-1.52
Rgs7bp	443	0.02	0.61	0.66	-1.52
Ppp1r3c	6983	0.04	0.64	0.66	-1.52
Gstm2	7209.29	0.01	0.53	0.66	-1.52
Ces1e	27616.5	0.00184	0.36	0.66	-1.52
Gm17477	272	0.05	0.64	0.66	-1.51
Ddb2	889.4	0.01	0.53	0.66	-1.51
Gm43857	456.2	0.04	0.63	0.66	-1.51
Pcmtd2	6452.01	0.00112	0.31	0.66	-1.51
Sytl2	214	0.04	0.64	0.66	-1.51
Micu3	853	0.01	0.58	0.66	-1.51
Pcdh17	1246	0.01	0.58	0.66	-1.51
Pctp	12307	0.00185	0.36	0.66	-1.51
Arhgap29	15862	0.00243	0.4	0.66	-1.51
Gprin3	20866	0.00323	0.44	0.66	-1.51
Zfp704	4389.5	0.00073	0.25	0.66	-1.51
Ptbp2	2892	0.01	0.58	0.66	-1.51
Gmfg	576.46	0.02	0.61	0.66	-1.51
Ocln	3677	0.04	0.64	0.66	-1.51
Gm13339	379777	0.03	0.63	0.67	-1.5
Ces1g	31715.5	0.00237	0.4	0.67	-1.5
Gm49331	262	0.05	0.64	0.67	-1.5
Ugt1a1	111541	0.00327	0.44	0.67	-1.5
Eri2	1799.86	0.01	0.53	0.67	-1.5
Gm15638	3405	0.03	0.63	0.67	-1.5
Acvr2b	1760	0.01	0.58	0.67	-1.5
Tmem72	496.25	0.02	0.59	0.67	-1.5
Clec1a	1018	0.02	0.59	0.67	-1.5
Gm26911	92	0.04	0.64	0.67	-1.5
Tmtc2	3547.97	0.02	0.61	0.67	-1.5
Mical1	337.91	0.05	0.64	0.67	-1.5
Gm6402	235.55	0.04	0.64	0.67	-1.5
Gm49971	645	0.03	0.63	0.67	-1.49
Gm26789	1049	0.02	0.61	0.67	-1.49
Ankrd44	2260.88	0.00478	0.48	0.67	-1.49
Mettl25	385.72	0.03	0.61	0.67	-1.49
Dsc2	11200	0.00145	0.33	0.67	-1.49
Serpina6	42919	0.01	0.58	0.67	-1.49
Gm10762	1301.11	0.01	0.53	0.67	-1.49
5330406M23Rik	2293	0.02	0.59	0.67	-1.49
Avpr1a	4064	0.04	0.63	0.67	-1.49
Spry4	4755	0.01	0.5	0.67	-1.49
Rbm47	47628.5	0.01	0.53	0.67	-1.49
Ttc6	695	0.02	0.61	0.67	-1.49
Gm38125	286	0.04	0.64	0.67	-1.49
Gm48890	449	0.03	0.63	0.67	-1.49
Osmr	1218	0.02	0.61	0.67	-1.49
Gm2225	303.39	0.04	0.64	0.67	-1.49
Chmp4c	726.23	0.02	0.59	0.67	-1.49
Lipc	20218	0.000968	0.29	0.67	-1.49
Rdh9	13255.7	0.02	0.59	0.67	-1.48
9430034N14Rik	945	0.03	0.62	0.67	-1.48
Plscr2	2651	0.01	0.53	0.67	-1.48
Zfpm2	916	0.04	0.63	0.67	-1.48
Zfp871	37065.8	0.01	0.5	0.67	-1.48
Sgce	847	0.04	0.63	0.68	-1.48
Gm48225	4562	0.02	0.59	0.68	-1.48
Gm45191	248	0.05	0.64	0.68	-1.48
Stn1	473	0.03	0.63	0.68	-1.48
4633401B06Rik	809	0.03	0.61	0.68	-1.48
Elovl5	55069.1	0.00407	0.46	0.68	-1.48
Gm43800	729	0.03	0.63	0.68	-1.48
Pbx1	4180	0.04	0.64	0.68	-1.48
Fbxo21	27601.1	0.01	0.53	0.68	-1.48
Sox5	8744.24	0.00429	0.48	0.68	-1.48
Foxa1	9935	0.01	0.58	0.68	-1.48
Zc3h6	571.79	0.04	0.64	0.68	-1.48
Ica1	387	0.03	0.62	0.68	-1.48
Pdgfc	856.47	0.03	0.62	0.68	-1.48
Prxl2b	3861	0.05	0.64	0.68	-1.48
Dpysl3	734	0.01	0.58	0.68	-1.48
Gm37728	1499	0.02	0.59	0.68	-1.48
Dock7	4004	0.00135	0.32	0.68	-1.47
Zc2hc1c	1109	0.05	0.64	0.68	-1.47
Zbed5	1112.18	0.01	0.58	0.68	-1.47
Gm10532	443.96	0.05	0.64	0.68	-1.47
Dnm3os	321	0.05	0.64	0.68	-1.47
1190005I06Rik	1013.95	0.01	0.56	0.68	-1.47
Gm42763	460	0.05	0.64	0.68	-1.47
Pla1a	5604	0.01	0.54	0.68	-1.47
D230025D16Rik	14408.5	0.01	0.53	0.68	-1.47
Gm44187	658	0.03	0.62	0.68	-1.47
Bach1	15593	0.004	0.46	0.68	-1.47
Hace1	1168	0.02	0.59	0.68	-1.47
Cyp4f17	2781	0.03	0.62	0.68	-1.47
Asap2	1858.29	0.02	0.59	0.68	-1.47
Calcoco1	8635.99	0.00324	0.44	0.68	-1.47
Zswim4	3648	0.02	0.59	0.68	-1.47
Gm10603	314.64	0.05	0.64	0.68	-1.47
Cpeb4	18056	0.01	0.58	0.68	-1.46
Chkb	5374.17	0.00297	0.44	0.68	-1.46
Gm37101	560	0.03	0.63	0.68	-1.46
Nxt2	4265	0.01	0.58	0.68	-1.46
Id1	1052	0.03	0.62	0.68	-1.46
Keg1	35424.5	0.01	0.58	0.68	-1.46
Thbs2	639	0.03	0.63	0.68	-1.46
Scarna6	1455	0.05	0.64	0.68	-1.46
Mapk1ip1	1937.34	0.01	0.58	0.69	-1.46
Tmem267	2630.24	0.05	0.64	0.69	-1.46
Kdm3a	4516	0.01	0.56	0.69	-1.46
Gm43593	700	0.03	0.62	0.69	-1.46
Impg2	1208	0.02	0.61	0.69	-1.46
Erbb3	39062	0.01	0.53	0.69	-1.46
Gm13341	46000	0.01	0.58	0.69	-1.46
Rnf144a	736	0.03	0.62	0.69	-1.46
Gm26631	344.13	0.05	0.64	0.69	-1.46
Mcm10	18314	0.05	0.64	0.69	-1.46
Mug-ps1	25123	0.01	0.58	0.69	-1.46
Ppp2r2d	4192.66	0.00404	0.46	0.69	-1.45
Arhgef37	3354	0.02	0.6	0.69	-1.45
Casp6	2585	0.01	0.5	0.69	-1.45
Spred2	5375	0.01	0.56	0.69	-1.45
Gm44888	695	0.05	0.64	0.69	-1.45
Gm44567	453	0.04	0.64	0.69	-1.45
Agpat4	332	0.04	0.64	0.69	-1.45
Crot	50391.1	0.01	0.58	0.69	-1.45
Ctsc	13690	0.05	0.64	0.69	-1.45
Mbtd1	5040	0.00215	0.38	0.69	-1.45
Tut4	7357.98	0.01	0.56	0.69	-1.45
Snhg1	1610.36	0.02	0.61	0.69	-1.45
Rtn4	6169.74	0.01	0.5	0.69	-1.45
Fam13a	5433	0.02	0.61	0.69	-1.45
Rdh11	8297	0.01	0.52	0.69	-1.45
Ago4	1098	0.03	0.61	0.69	-1.45
Haus3	845	0.03	0.62	0.69	-1.45
Maoa	1746	0.01	0.58	0.69	-1.45
Mnat1	1145	0.02	0.59	0.69	-1.45
Tm4sf4	8589	0.002	0.38	0.69	-1.44
Amn1	5177	0.05	0.64	0.69	-1.44
Gm10268	438.44	0.03	0.62	0.69	-1.44
Fut8	1146.46	0.02	0.59	0.69	-1.44
Fam126b	14220.4	0.05	0.64	0.69	-1.44
Commd10	843	0.02	0.59	0.69	-1.44
Gm43571	2497.51	0.02	0.6	0.69	-1.44
Abca8a	27524	0.01	0.52	0.69	-1.44
Plscr1	1744	0.05	0.64	0.69	-1.44
Ptbp3	24264.9	0.01	0.57	0.7	-1.44
Gm38366	484	0.03	0.63	0.7	-1.44
Gstt3	9655.32	0.02	0.6	0.7	-1.44
Sms	1056.59	0.02	0.59	0.7	-1.44
Gm8834	313	0.04	0.63	0.7	-1.44
Ap4m1	3373.98	0.02	0.59	0.7	-1.44
Clec14a	4520	0.01	0.5	0.7	-1.43
Evi2a	472.46	0.04	0.63	0.7	-1.43
Gstm1	287638	0.01	0.58	0.7	-1.43
Fnip1	12918	0.01	0.49	0.7	-1.43
Khnyn	12129	0.03	0.63	0.7	-1.43
Nceh1	8256	0.03	0.62	0.7	-1.43
Pogk	3512	0.01	0.58	0.7	-1.43
Tigd2	2285	0.01	0.53	0.7	-1.43
Gm16270	856.24	0.03	0.62	0.7	-1.43
Lpin2	81578.8	0.01	0.53	0.7	-1.43
Gm45630	463	0.04	0.63	0.7	-1.43
2021-03-07	6189	0.01	0.53	0.7	-1.43
Rin2	4372	0.02	0.61	0.7	-1.43
Cd1d2	2577.77	0.03	0.63	0.7	-1.43
Tmem184a	3806.96	0.01	0.55	0.7	-1.43
Mad2l2	1454	0.04	0.63	0.7	-1.43
4930523C07Rik	3860.09	0.01	0.55	0.7	-1.43
Adh7	6031	0.02	0.59	0.7	-1.43
Gm37653	707	0.05	0.64	0.7	-1.43
Gm48996	846	0.05	0.64	0.7	-1.43
Haus1	615	0.03	0.62	0.7	-1.43
Gabarapl1	54783.4	0.01	0.54	0.7	-1.43
Acsm5	30041.9	0.01	0.5	0.7	-1.42
Gm7265	1220.53	0.03	0.63	0.7	-1.42
Mtm1	2603	0.02	0.59	0.7	-1.42
Sash1	15712.4	0.01	0.5	0.7	-1.42
Gm49797	572.02	0.04	0.64	0.7	-1.42
Aldh3a2	70331.8	0.01	0.53	0.7	-1.42
Phc1	866	0.03	0.62	0.7	-1.42
Tasor	13908	0.0042	0.47	0.7	-1.42
Sh2b2	1160	0.03	0.61	0.7	-1.42
Supt3	1132	0.02	0.59	0.7	-1.42
Gm37420	1351	0.04	0.63	0.7	-1.42
Eepd1	3988	0.03	0.62	0.7	-1.42
Slc16a9	615.51	0.04	0.64	0.71	-1.42
AU020206	1048	0.03	0.61	0.71	-1.42
Aplf	596	0.04	0.64	0.71	-1.42
2310001H17Rik	3135	0.03	0.61	0.71	-1.42
Avl9	6680	0.01	0.58	0.71	-1.42
Pgap1	8740	0.00119	0.31	0.71	-1.42
S100pbp	5196	0.01	0.54	0.71	-1.42
Atoh8	4905	0.01	0.58	0.71	-1.42
Wdr73	1938	0.01	0.58	0.71	-1.41
Slc6a9	15200.4	0.02	0.61	0.71	-1.41
Alms1	1350.87	0.02	0.61	0.71	-1.41
Gm10277	1146	0.04	0.64	0.71	-1.41
Gm19950	2585	0.02	0.59	0.71	-1.41
6720427I07Rik	3646	0.02	0.59	0.71	-1.41
Khdrbs3	2954	0.02	0.59	0.71	-1.41
Gm45413	522	0.04	0.64	0.71	-1.41
Klf16	1938	0.02	0.59	0.71	-1.41
Lncpint	7754	0.01	0.58	0.71	-1.41
Arl4a	4094	0.02	0.59	0.71	-1.41
4833422C13Rik	1476.86	0.02	0.61	0.71	-1.41
Mir22hg	6347.39	0.01	0.58	0.71	-1.41
Irf6	8367	0.01	0.58	0.71	-1.4
Zup1	1914	0.02	0.59	0.71	-1.4
Rcl1	19214.1	0.00496	0.49	0.71	-1.4
Plscr4	911	0.03	0.63	0.71	-1.4
Hecw2	2124	0.01	0.58	0.71	-1.4
Cyp3a59	4189	0.03	0.62	0.71	-1.4
Hnmt	3310	0.04	0.63	0.71	-1.4
Gm37033	1193	0.03	0.63	0.71	-1.4
Irs2	9652.99	0.05	0.64	0.71	-1.4
Acaa1b	187937	0.01	0.58	0.71	-1.4
Ccdc163	839.17	0.03	0.62	0.71	-1.4
Cyp2e1	1.04881e+06	0.03	0.62	0.71	-1.4
Mfsd10	1124	0.03	0.61	0.72	-1.4
Gm15411	410.81	0.05	0.64	0.72	-1.4
Wdr45b	9699.01	0.01	0.58	0.72	-1.4
Mospd2	4053	0.01	0.52	0.72	-1.4
Ttll5	4248	0.02	0.59	0.72	-1.39
Stx1b	1324	0.04	0.64	0.72	-1.39
Zfp655	7033	0.02	0.59	0.72	-1.39
Ldb2	1063	0.04	0.64	0.72	-1.39
Syne3	2780	0.01	0.58	0.72	-1.39
Rnf152	9305.58	0.01	0.53	0.72	-1.39
Gm17251	1081.62	0.03	0.63	0.72	-1.39
Hykk	32902	0.01	0.56	0.72	-1.39
Tada1	2604.4	0.01	0.56	0.72	-1.39
Gclc	46748.1	0.02	0.6	0.72	-1.39
Tsc1	9262.99	0.01	0.54	0.72	-1.39
Ppargc1b	5761	0.04	0.63	0.72	-1.39
Tab3	3020	0.02	0.6	0.72	-1.39
Sugct	4250.06	0.01	0.54	0.72	-1.39
Rictor	10993	0.01	0.58	0.72	-1.39
Steap2	1996	0.03	0.62	0.72	-1.39
Ugcg	6000	0.01	0.53	0.72	-1.39
Gm17491	1984	0.03	0.63	0.72	-1.39
Ccng2	2055	0.03	0.62	0.72	-1.39
Cdo1	198156	0.01	0.53	0.72	-1.39
Gm21399	715.71	0.03	0.62	0.72	-1.39
Nfat5	21398	0.01	0.55	0.72	-1.39
Rnpc3	3686.87	0.02	0.61	0.72	-1.39
Sema4b	2611	0.02	0.6	0.72	-1.38
Sp4	1767	0.03	0.62	0.72	-1.38
Mreg	6863	0.01	0.58	0.72	-1.38
Acsl1	314039	0.03	0.61	0.72	-1.38
Camk2g	2320	0.03	0.62	0.72	-1.38
Akap8l	10720	0.01	0.58	0.72	-1.38
Pdk1	18684	0.03	0.63	0.72	-1.38
Xbp1	49934.2	0.03	0.62	0.72	-1.38
Cyp3a25	73436.4	0.01	0.58	0.72	-1.38
Zbtb2	2107.68	0.01	0.58	0.72	-1.38
Gm9752	786.08	0.04	0.64	0.72	-1.38
Zkscan17	4446.5	0.01	0.56	0.72	-1.38
Zbtb10	2466	0.05	0.64	0.72	-1.38
Nsmce2	1474	0.02	0.61	0.72	-1.38
Iigp1	41596.1	0.01	0.58	0.72	-1.38
Shroom2	9226.99	0.02	0.61	0.72	-1.38
Tfap4	1212	0.04	0.64	0.73	-1.38
Gm49599	3447.68	0.01	0.58	0.73	-1.38
Arhgap18	2050	0.02	0.59	0.73	-1.38
Cdc14b	7502	0.01	0.53	0.73	-1.38
Haus4	2713	0.02	0.61	0.73	-1.38
Gm38372	2098	0.02	0.59	0.73	-1.38
Pon1	89849.1	0.01	0.54	0.73	-1.38
Ackr4	2964.7	0.02	0.59	0.73	-1.38
F830016B08Rik	11933	0.04	0.64	0.73	-1.38
Trim21	1156	0.03	0.62	0.73	-1.38
Zfand5	10382	0.01	0.5	0.73	-1.38
Rnf217	10537	0.02	0.59	0.73	-1.38
Vim	5253	0.03	0.62	0.73	-1.37
Zfp729b	1805.85	0.02	0.59	0.73	-1.37
A1cf	47402.2	0.01	0.58	0.73	-1.37
Eci2	28874	0.01	0.53	0.73	-1.37
Blvra	1111	0.04	0.63	0.73	-1.37
Cavin2	2898	0.02	0.61	0.73	-1.37
Ypel3	10090	0.01	0.52	0.73	-1.37
Gm45769	1822	0.04	0.64	0.73	-1.37
Sfxn3	505	0.04	0.64	0.73	-1.37
Sqor	26688	0.00486	0.48	0.73	-1.37
Bcl10	2152	0.02	0.61	0.73	-1.37
Map4k4	3023	0.02	0.61	0.73	-1.37
G6pdx	1534.9	0.04	0.63	0.73	-1.37
Ppm1k	26040	0.01	0.53	0.73	-1.37
Nox4	11362	0.02	0.59	0.73	-1.37
Ptpn9	4323	0.01	0.53	0.73	-1.37
Odf3b	1062	0.04	0.63	0.73	-1.37
Cyp2c23	71558.6	0.02	0.59	0.73	-1.37
Syt3	1433	0.04	0.63	0.73	-1.37
Crtc3	6446	0.04	0.63	0.73	-1.37
Acox1	496841	0.03	0.62	0.73	-1.37
Gm37212	991	0.05	0.64	0.73	-1.37
Mospd1	1081.55	0.03	0.61	0.73	-1.37
Fzd8	9975	0.04	0.63	0.73	-1.36
Serpinb6a	1908.59	0.01	0.58	0.73	-1.36
Zfand6	10474	0.01	0.58	0.73	-1.36
Rabep2	2515.26	0.02	0.61	0.73	-1.36
Pclo	1342	0.03	0.62	0.73	-1.36
Mtx3	4521	0.01	0.58	0.73	-1.36
Nubpl	1332.68	0.02	0.61	0.73	-1.36
Rida	54422.5	0.01	0.55	0.73	-1.36
Cept1	7914.01	0.01	0.58	0.73	-1.36
2410002F23Rik	3164.91	0.04	0.64	0.73	-1.36
Tet2	7037.99	0.03	0.63	0.73	-1.36
Pnpla2	21334	0.03	0.62	0.73	-1.36
Zfp626	1305	0.04	0.63	0.73	-1.36
Tprkb	19256.8	0.00405	0.46	0.73	-1.36
Dyrk1b	6405.99	0.03	0.63	0.74	-1.36
Taf7	902	0.04	0.64	0.74	-1.36
Irf2bp2	22601.4	0.05	0.64	0.74	-1.36
9330162G02Rik	6587.53	0.04	0.63	0.74	-1.36
Htatip2	2546	0.02	0.61	0.74	-1.36
Nsd3	35057.1	0.04	0.63	0.74	-1.36
Nbn	2709	0.01	0.56	0.74	-1.36
1810008I18Rik	12749	0.02	0.61	0.74	-1.36
Sgms1	4494	0.01	0.53	0.74	-1.36
Rbak	981	0.04	0.64	0.74	-1.36
Ap4s1	1180	0.03	0.61	0.74	-1.36
Ces2a	62680.1	0.01	0.53	0.74	-1.35
Rasa2	1080	0.05	0.64	0.74	-1.35
Lurap1l	11650	0.03	0.62	0.74	-1.35
Rora	27027.1	0.01	0.58	0.74	-1.35
Tgoln1	36996	0.02	0.61	0.74	-1.35
Fabp4	1069	0.04	0.64	0.74	-1.35
Tns2	30005.1	0.02	0.59	0.74	-1.35
Leprot	2786	0.01	0.58	0.74	-1.35
Cnr2	1394	0.04	0.64	0.74	-1.35
Spg20	7802	0.04	0.63	0.74	-1.35
Gm5424	11630.5	0.03	0.62	0.74	-1.35
Myef2	3012.78	0.01	0.58	0.74	-1.35
Pld1	1936	0.05	0.64	0.74	-1.35
Cblb	3866	0.02	0.61	0.74	-1.35
Nsun6	785	0.05	0.64	0.74	-1.35
Ccdc71l	1371	0.03	0.63	0.74	-1.35
Rab9	5638	0.02	0.59	0.74	-1.35
Smc4	2088	0.04	0.63	0.74	-1.35
Cyp2c50	149349	0.05	0.64	0.74	-1.35
Rapgef4	39866.5	0.03	0.63	0.74	-1.35
4632427E13Rik	5444.01	0.03	0.62	0.74	-1.35
Zfp609	13041	0.03	0.62	0.74	-1.35
Manea	3840	0.03	0.61	0.74	-1.35
Fbxl17	8353.01	0.01	0.54	0.74	-1.35
Gm47483	945	0.05	0.64	0.74	-1.35
Zfp60	2224.43	0.03	0.62	0.74	-1.35
Amdhd1	34899	0.03	0.62	0.74	-1.35
Pth1r	2163	0.03	0.62	0.74	-1.35
Phf1	5167.76	0.01	0.54	0.74	-1.35
Jade1	13897.8	0.01	0.58	0.74	-1.35
Rsbn1	3175.42	0.03	0.62	0.74	-1.35
Dbp	30655.6	0.02	0.59	0.74	-1.35
Sav1	3241.96	0.04	0.64	0.74	-1.35
Fbxl3	7592	0.01	0.54	0.74	-1.34
Ctdsp2	17739	0.01	0.56	0.74	-1.34
Dapk1	17837.1	0.02	0.58	0.74	-1.34
Rcor3	4571.93	0.03	0.63	0.74	-1.34
Cfap20	5938.16	0.01	0.58	0.74	-1.34
Gm22009	17966	0.04	0.64	0.74	-1.34
Tiparp	1356.78	0.03	0.63	0.74	-1.34
Vps26c	2599	0.02	0.6	0.74	-1.34
Cdk5rap2	1964.2	0.03	0.61	0.74	-1.34
Cd84	1256	0.03	0.63	0.74	-1.34
Acacb	33824	0.01	0.58	0.75	-1.34
Slc23a2	6801	0.02	0.59	0.75	-1.34
Rnf146	3570.16	0.02	0.61	0.75	-1.34
Mcu	5089.2	0.03	0.62	0.75	-1.34
Slc27a1	2050	0.04	0.63	0.75	-1.34
Lama4	2132	0.03	0.62	0.75	-1.34
Akr1c19	21258	0.05	0.64	0.75	-1.34
Dsp	23405.7	0.02	0.6	0.75	-1.34
Fmo1	33597.3	0.04	0.64	0.75	-1.34
Prpf39	5952.15	0.04	0.63	0.75	-1.34
Foxk1	14920	0.02	0.59	0.75	-1.34
Usp28	1625	0.04	0.64	0.75	-1.34
Inca1	2103	0.04	0.64	0.75	-1.34
Aspg	35400.1	0.03	0.62	0.75	-1.34
Prkn	1726	0.03	0.63	0.75	-1.34
Maob	27737.1	0.01	0.58	0.75	-1.34
Erg	1918	0.03	0.62	0.75	-1.34
Slc35a5	4385	0.03	0.63	0.75	-1.34
Cdk19	2642.72	0.03	0.62	0.75	-1.34
Cnppd1	13172	0.02	0.59	0.75	-1.34
Tmem106b	45196	0.02	0.59	0.75	-1.34
Nt5c3	2934	0.02	0.59	0.75	-1.34
Gk	15284	0.02	0.61	0.75	-1.34
Acadl	30711	0.02	0.6	0.75	-1.34
Zbtb39	5109	0.03	0.61	0.75	-1.33
Il15ra	11564	0.02	0.59	0.75	-1.33
E030022I16Rik	1299	0.04	0.64	0.75	-1.33
Dleu2	5590	0.04	0.64	0.75	-1.33
Reps1	3491	0.02	0.61	0.75	-1.33
Efnb2	1248	0.03	0.63	0.75	-1.33
Slc22a5	4612.14	0.02	0.61	0.75	-1.33
Nfib	57465.9	0.01	0.58	0.75	-1.33
Mef2a	12650.3	0.01	0.58	0.75	-1.33
Sclt1	1375	0.03	0.63	0.75	-1.33
Sdr42e1	20301	0.02	0.59	0.75	-1.33
Rgn	139702	0.02	0.61	0.75	-1.33
Znrf3	5894	0.02	0.59	0.75	-1.33
Arhgap24	2438	0.05	0.64	0.75	-1.33
9130221H12Rik	1028.7	0.05	0.64	0.75	-1.33
D130020L05Rik	4575.04	0.02	0.59	0.75	-1.33
Rbms1	10290	0.01	0.54	0.75	-1.33
Srsf5	38909.2	0.02	0.61	0.75	-1.33
Gm25395	3907	0.05	0.64	0.75	-1.33
Slc4a4	26473	0.02	0.59	0.75	-1.33
Nhsl2	1037	0.04	0.64	0.75	-1.33
Fam210a	29205.5	0.01	0.52	0.75	-1.33
Cldn2	10763	0.05	0.64	0.75	-1.33
Epc2	3629	0.03	0.62	0.75	-1.33
Cobll1	19939	0.02	0.59	0.75	-1.33
Acsm3	17245.2	0.04	0.63	0.75	-1.33
Nr2c2	9838.14	0.03	0.62	0.75	-1.33
Ktn1	5430	0.02	0.59	0.75	-1.33
Prpf38a	1281	0.05	0.64	0.75	-1.33
Zbtb44	23052	0.02	0.6	0.75	-1.33
Sesn1	2845	0.03	0.61	0.75	-1.33
Fbxl20	14446	0.02	0.59	0.76	-1.32
Bend7	2650	0.04	0.63	0.76	-1.32
Cnot6l	13892	0.01	0.58	0.76	-1.32
Snx21	2477.56	0.03	0.61	0.76	-1.32
Gatm	3132	0.04	0.63	0.76	-1.32
Agtr1a	10206	0.02	0.59	0.76	-1.32
Asxl1	8324.75	0.02	0.61	0.76	-1.32
Snapc2	1788	0.04	0.63	0.76	-1.32
N4bp2	14023.5	0.02	0.59	0.76	-1.32
Robo4	3387	0.04	0.64	0.76	-1.32
Adgrl2	19506.2	0.01	0.58	0.76	-1.32
AL731706.1	1707.48	0.04	0.63	0.76	-1.32
Afmid	26044.5	0.02	0.59	0.76	-1.32
Asf1a	1593.64	0.05	0.64	0.76	-1.32
Pign	3445.7	0.03	0.62	0.76	-1.32
Nmt2	5466	0.02	0.59	0.76	-1.32
Zfp532	1310.24	0.05	0.64	0.76	-1.32
Mms19	7896.45	0.04	0.64	0.76	-1.32
Utp11	2694	0.03	0.61	0.76	-1.32
E330009J07Rik	3366	0.03	0.63	0.76	-1.32
Suox	22942	0.01	0.58	0.76	-1.32
Cradd	3047.08	0.04	0.64	0.76	-1.32
Slc40a1	25197	0.03	0.62	0.76	-1.32
Rabgap1l	14104.6	0.01	0.58	0.76	-1.32
Ttc39b	13785	0.02	0.59	0.76	-1.32
Dcaf17	3429	0.02	0.61	0.76	-1.32
Ces1c	336151	0.03	0.62	0.76	-1.31
Eva1a	13056	0.02	0.59	0.76	-1.31
Soat2	6229	0.03	0.62	0.76	-1.31
Klf12	17033	0.02	0.59	0.76	-1.31
Hmgcl	27474.1	0.02	0.59	0.76	-1.31
Smim13	6312	0.03	0.62	0.76	-1.31
Lin7a	4862	0.03	0.62	0.76	-1.31
Rad50	2725	0.03	0.62	0.76	-1.31
Fcho2	11728.3	0.05	0.64	0.76	-1.31
Pla2r1	1570.69	0.04	0.64	0.76	-1.31
Phka2	5907	0.02	0.61	0.76	-1.31
Angptl4	18723	0.05	0.64	0.76	-1.31
Smurf1	6890.99	0.04	0.63	0.76	-1.31
Gm38120	1995	0.05	0.64	0.76	-1.31
Wrn	3602	0.03	0.61	0.76	-1.31
Zfp141	2088.34	0.04	0.63	0.76	-1.31
Eif2ak4	3036	0.04	0.64	0.76	-1.31
Stk24	5100	0.02	0.6	0.76	-1.31
Zcchc2	14457	0.04	0.64	0.76	-1.31
Add3	4242	0.02	0.59	0.76	-1.31
Cwf19l2	3593	0.04	0.63	0.76	-1.31
Ugt2a3	46534.7	0.02	0.59	0.76	-1.31
Rcn2	962	0.05	0.64	0.76	-1.31
2810459M11Rik	16139	0.04	0.64	0.76	-1.31
Ptpn12	4878	0.03	0.62	0.77	-1.31
Esco1	2719.78	0.03	0.62	0.77	-1.31
Dpys	44400.4	0.02	0.59	0.77	-1.31
Rit1	1698	0.05	0.64	0.77	-1.31
Tm6sf2	4016.01	0.04	0.64	0.77	-1.31
Pdlim5	16268	0.02	0.61	0.77	-1.3
Ing2	1797	0.05	0.64	0.77	-1.3
Ireb2	21604	0.02	0.59	0.77	-1.3
Atp11b	9892	0.02	0.61	0.77	-1.3
AW549877	8185	0.05	0.64	0.77	-1.3
Pdgfrb	3056	0.03	0.63	0.77	-1.3
Dennd4a	13704	0.03	0.62	0.77	-1.3
Stard9	3645.4	0.04	0.63	0.77	-1.3
Snx33	6446	0.02	0.59	0.77	-1.3
Ddx28	2394	0.03	0.63	0.77	-1.3
Sat1	6551	0.02	0.61	0.77	-1.3
Inpp4a	10021	0.03	0.62	0.77	-1.3
Dnmbp	13452	0.03	0.62	0.77	-1.3
Marcks	5473	0.03	0.62	0.77	-1.3
Herc3	1930	0.04	0.64	0.77	-1.3
Appl2	4421	0.03	0.62	0.77	-1.3
Xpa	2066	0.04	0.64	0.77	-1.3
Echdc3	11294	0.01	0.58	0.77	-1.3
Kdm3b	10809	0.04	0.63	0.77	-1.3
Btg1	9430.73	0.03	0.61	0.77	-1.3
Zdhhc20	2972	0.02	0.61	0.77	-1.3
Ehbp1	3268	0.04	0.63	0.77	-1.3
4732465J04Rik	3504	0.04	0.64	0.77	-1.3
Kidins220	19498.8	0.01	0.58	0.77	-1.3
Rbm33	31584.9	0.03	0.62	0.77	-1.3
Myo1d	5348	0.02	0.61	0.77	-1.3
Clec2d	40351	0.02	0.59	0.77	-1.3
Dram2	6948	0.03	0.63	0.77	-1.3
Cirbp	3187	0.05	0.64	0.77	-1.3
1810026B05Rik	4181.37	0.05	0.64	0.77	-1.3
Gpbp1l1	15689.5	0.02	0.59	0.77	-1.3
Mfap1a	4384.01	0.04	0.64	0.77	-1.3
Mccc1	8614.84	0.02	0.6	0.77	-1.3
Malt1	2979	0.03	0.62	0.77	-1.3
Thoc2l	7050	0.03	0.61	0.77	-1.3
Styx	4791.41	0.04	0.64	0.77	-1.3
Akirin2	3685	0.04	0.63	0.77	-1.3
Stag2	15657	0.03	0.62	0.77	-1.29
Dyrk2	21663.3	0.03	0.63	0.77	-1.29
Chd6	7748	0.02	0.61	0.77	-1.29
Cryl1	2730	0.03	0.63	0.77	-1.29
Acss2	41473.8	0.03	0.62	0.77	-1.29
Ccnl1	7158.17	0.05	0.64	0.77	-1.29
Gm42715	4074.92	0.04	0.63	0.77	-1.29
Elk3	3309.35	0.03	0.63	0.77	-1.29
Rps7	18361.8	0.01	0.58	0.77	-1.29
Fcf1	2290.74	0.04	0.63	0.77	-1.29
Trim23	2079	0.05	0.64	0.77	-1.29
Dtd2	2296	0.04	0.63	0.77	-1.29
Gstt1	33149	0.01	0.58	0.77	-1.29
Tek	3195	0.02	0.6	0.77	-1.29
Btbd7	9326	0.03	0.62	0.77	-1.29
Btd	10562	0.03	0.62	0.77	-1.29
Ahnak	17381	0.02	0.59	0.77	-1.29
Ces2e	33783	0.02	0.6	0.77	-1.29
Bag4	11595.6	0.03	0.62	0.77	-1.29
Prxl2c	15363.1	0.02	0.59	0.77	-1.29
Ubxn7	13535	0.02	0.59	0.78	-1.29
Pik3c2b	3419	0.02	0.61	0.78	-1.29
Sec24b	9015.99	0.03	0.62	0.78	-1.29
Erf	9974	0.05	0.64	0.78	-1.29
Fam76b	2107	0.05	0.64	0.78	-1.29
Gtpbp10	2951.77	0.04	0.64	0.78	-1.29
Zfp422	2471.11	0.04	0.63	0.78	-1.29
Papss2	41497.2	0.03	0.62	0.78	-1.29
Rnf167	8256.61	0.03	0.61	0.78	-1.29
Mga	15477	0.04	0.64	0.78	-1.29
C77080	42744.4	0.03	0.62	0.78	-1.29
Odc1	11721.8	0.02	0.6	0.78	-1.29
Eif4a2	32168.1	0.02	0.59	0.78	-1.29
Cdc42bpg	6081	0.04	0.64	0.78	-1.29
Eci1	14266	0.02	0.61	0.78	-1.29
1700001C19Rik	2054.74	0.05	0.64	0.78	-1.29
Samd8	13846.8	0.02	0.59	0.78	-1.29
Oit3	6966	0.03	0.63	0.78	-1.29
Upb1	50412	0.02	0.61	0.78	-1.29
Pdcd4	21211	0.03	0.62	0.78	-1.29
Irf2bpl	13842.9	0.05	0.64	0.78	-1.28
Tmem56	56296.5	0.05	0.64	0.78	-1.28
Nqo2	15486	0.01	0.58	0.78	-1.28
Ngrn	2067	0.04	0.64	0.78	-1.28
Hook2	6745	0.03	0.63	0.78	-1.28
Tbc1d20	9384.99	0.02	0.6	0.78	-1.28
Ilvbl	4221	0.03	0.62	0.78	-1.28
Gucd1	32935	0.04	0.64	0.78	-1.28
Sypl	10720	0.04	0.63	0.78	-1.28
Mtus1	61517.9	0.05	0.64	0.78	-1.28
Phlpp1	9952	0.03	0.62	0.78	-1.28
Gstm7	8667	0.04	0.64	0.78	-1.28
Strbp	17665	0.03	0.63	0.78	-1.28
Clk1	11503	0.04	0.63	0.78	-1.28
Slc6a6	39422	0.03	0.61	0.78	-1.28
Zfp639	2662	0.05	0.64	0.78	-1.28
Lnpep	22020	0.03	0.62	0.78	-1.28
Phip	8323	0.04	0.63	0.78	-1.28
Rbpms	10416	0.05	0.64	0.78	-1.28
Akip1	2256	0.05	0.64	0.78	-1.28
Bclaf1	16426.9	0.02	0.61	0.78	-1.28
Akr1d1	24691	0.03	0.62	0.78	-1.28
9930021J03Rik	8156	0.04	0.64	0.78	-1.28
Dixdc1	4380	0.05	0.64	0.78	-1.28
Acad8	9348.99	0.03	0.63	0.78	-1.28
Nr1d2	23965	0.02	0.61	0.78	-1.28
Kdm4c	2553	0.05	0.64	0.78	-1.28
Chst15	6017.53	0.03	0.63	0.78	-1.28
Cpne1	4622.59	0.03	0.63	0.78	-1.28
Heca	10806	0.02	0.61	0.78	-1.28
Brd8	3921	0.04	0.64	0.78	-1.27
Dyrk1a	7948	0.03	0.62	0.78	-1.27
Rev3l	8333.01	0.03	0.63	0.78	-1.27
Sp3	10676	0.04	0.63	0.79	-1.27
Abhd17c	15631	0.04	0.63	0.79	-1.27
Rbbp4	25865.8	0.04	0.63	0.79	-1.27
Zwint	9802.99	0.03	0.63	0.79	-1.27
Pcf11	9709.7	0.03	0.62	0.79	-1.27
Gstm4	7968.98	0.03	0.63	0.79	-1.27
Tet3	19732	0.04	0.64	0.79	-1.27
Calcrl	4748	0.03	0.63	0.79	-1.27
Rap1a	7113.23	0.03	0.62	0.79	-1.27
Acot12	25795.8	0.02	0.61	0.79	-1.27
Selenbp1	51085	0.02	0.59	0.79	-1.27
Ces1f	70734.9	0.03	0.62	0.79	-1.27
Nicn1	2105	0.05	0.64	0.79	-1.27
Ppfibp1	7397.01	0.04	0.63	0.79	-1.27
Kdr	18681	0.03	0.62	0.79	-1.27
Zbtb1	4558	0.04	0.63	0.79	-1.27
Decr1	20151	0.03	0.62	0.79	-1.27
Pnisr	13598	0.04	0.63	0.79	-1.27
Tk2	3418	0.05	0.64	0.79	-1.27
Sin3a	10167	0.04	0.63	0.79	-1.27
Usp6nl	8045.53	0.04	0.63	0.79	-1.27
Acad10	6111.41	0.04	0.63	0.79	-1.27
Cbx3	6467.24	0.03	0.62	0.79	-1.27
Mier3	5051	0.04	0.63	0.79	-1.26
Ezh1	4454	0.05	0.64	0.79	-1.26
Smlr1	6518	0.04	0.64	0.79	-1.26
Wac	17766.6	0.04	0.63	0.79	-1.26
Klf13	39853	0.03	0.62	0.79	-1.26
Ube2h	30456	0.02	0.61	0.79	-1.26
Asah2	5898	0.04	0.64	0.79	-1.26
Shprh	6945	0.04	0.64	0.79	-1.26
Kiz	2460	0.05	0.64	0.79	-1.26
Rps3a3	6033.54	0.05	0.64	0.79	-1.26
Slc39a8	6625	0.05	0.64	0.79	-1.26
Csnk2a2	7106	0.04	0.63	0.79	-1.26
L3hypdh	4324	0.04	0.64	0.79	-1.26
Zranb1	11111	0.04	0.64	0.79	-1.26
Fmr1	4432.98	0.04	0.63	0.79	-1.26
Large1	2063	0.05	0.64	0.79	-1.26
Acadm	42972.1	0.02	0.61	0.79	-1.26
Fbxl5	5359	0.03	0.62	0.79	-1.26
BC024386	54620.3	0.05	0.64	0.79	-1.26
Tspan12	22937	0.02	0.59	0.79	-1.26
Sft2d1	4553.75	0.04	0.64	0.8	-1.26
Thnsl2	6376	0.04	0.63	0.8	-1.26
Sh3d19	35921.8	0.03	0.62	0.8	-1.26
Rilp	4426	0.04	0.64	0.8	-1.26
Cd99l2	5402.99	0.03	0.62	0.8	-1.26
Dhtkd1	19823	0.05	0.64	0.8	-1.26
Kng2	34262.8	0.03	0.63	0.8	-1.26
Gramd3	7877.99	0.04	0.63	0.8	-1.26
Cryz	10844	0.04	0.63	0.8	-1.26
Clk4	7436	0.04	0.64	0.8	-1.26
Acvr2a	7488.53	0.05	0.64	0.8	-1.26
Ralgapa2	24621	0.03	0.62	0.8	-1.25
Abhd4	7532.99	0.04	0.64	0.8	-1.25
Rabgap1	6208	0.04	0.64	0.8	-1.25
Npc1	47525.8	0.03	0.62	0.8	-1.25
Hibadh	50344.5	0.04	0.64	0.8	-1.25
Pum1	19804	0.04	0.64	0.8	-1.25
Prkaa1	3673	0.05	0.64	0.8	-1.25
Tlk2	5408.92	0.05	0.64	0.8	-1.25
Mtmr3	10843	0.05	0.64	0.8	-1.25
Syne2	33734	0.05	0.64	0.8	-1.25
Etfdh	34269.7	0.04	0.63	0.8	-1.25
Mllt10	8614.36	0.05	0.64	0.8	-1.25
Nectin3	10349	0.04	0.64	0.8	-1.25
Kif1b	73844.9	0.03	0.61	0.8	-1.25
Ripk1	8891.89	0.05	0.64	0.8	-1.25
Arih2	10471.4	0.04	0.63	0.8	-1.25
Tab2	15660	0.05	0.64	0.8	-1.25
Eif4b	48135.1	0.04	0.63	0.8	-1.25
Pex7	11955	0.03	0.61	0.8	-1.25
Sult2a8	96944.1	0.05	0.64	0.8	-1.25
Tmem245	24565	0.05	0.64	0.8	-1.25
Smad2	6006	0.04	0.63	0.8	-1.25
Sbds	8378.99	0.05	0.64	0.8	-1.25
Tfdp2	6355	0.05	0.64	0.8	-1.25
Uhrf1bp1l	15850	0.03	0.62	0.8	-1.25
Cir1	3692.64	0.05	0.64	0.8	-1.25
Atn1	16150.2	0.04	0.64	0.8	-1.25
Chdh	48575.5	0.04	0.64	0.8	-1.25
Ormdl1	4229.63	0.04	0.64	0.8	-1.24
Pan3	11267	0.05	0.64	0.8	-1.24
Aldh6a1	82426.1	0.05	0.64	0.8	-1.24
Ncor1	42004.9	0.05	0.64	0.8	-1.24
Eif5	47827.6	0.05	0.64	0.8	-1.24
Osbpl1a	21667.2	0.05	0.64	0.8	-1.24
Ppp1r12a	8956	0.04	0.63	0.8	-1.24
Stab2	27839.7	0.05	0.64	0.8	-1.24
Paics	32391.7	0.04	0.64	0.8	-1.24
Rhou	14992	0.04	0.63	0.8	-1.24
Cul3	12351	0.04	0.64	0.8	-1.24
Arl5a	34550	0.05	0.64	0.81	-1.24
Trim33	6646	0.04	0.64	0.81	-1.24
Eea1	13716	0.04	0.64	0.81	-1.24
Nfx1	12774	0.04	0.63	0.81	-1.24
Gtf2h5	4203	0.04	0.64	0.81	-1.24
Suclg2	35856.8	0.03	0.63	0.81	-1.24
Rbbp6	17796	0.04	0.64	0.81	-1.24
Stard4	31769	0.04	0.64	0.81	-1.24
Ppm1a	24069	0.03	0.62	0.81	-1.24
Adcy6	10519	0.04	0.64	0.81	-1.24
Lpcat3	23530.8	0.04	0.63	0.81	-1.24
Ugt2b36	76194.8	0.04	0.63	0.81	-1.24
Hsdl2	12461	0.05	0.64	0.81	-1.24
Aldh5a1	18766.9	0.03	0.62	0.81	-1.24
Lpp	34895	0.04	0.63	0.81	-1.24
Abcc6	51691	0.04	0.64	0.81	-1.24
Cd82	15264	0.04	0.63	0.81	-1.24
Rc3h1	20128	0.05	0.64	0.81	-1.23
Creg1	55696.1	0.04	0.64	0.81	-1.23
Tjp1	17271	0.05	0.64	0.81	-1.23
Plxnd1	15614	0.05	0.64	0.81	-1.23
Hbp1	17093.2	0.04	0.64	0.81	-1.23
Kat2b	22741.8	0.04	0.63	0.81	-1.23
Oxa1l	10229.3	0.05	0.64	0.81	-1.23
Decr2	29282	0.04	0.64	0.81	-1.23
Tmem243	14723.3	0.04	0.63	0.81	-1.23
Adi1	24118	0.04	0.64	0.81	-1.23
Slc44a1	10992.2	0.04	0.63	0.81	-1.23
Cisd1	20167	0.05	0.64	0.82	-1.23
Smad4	9915.98	0.05	0.64	0.82	-1.22
Spp2	11308	0.04	0.64	0.82	-1.22
C2cd2	41759	0.05	0.64	0.82	-1.22
Atl3	37826.8	0.04	0.64	0.82	-1.22
Cds2	24579.1	0.05	0.64	0.82	-1.22
Cth	38559.1	0.04	0.64	0.83	-1.21
Plxnb1	22015.9	0.05	0.64	1.25	1.25
Slc35b1	9632	0.05	0.64	1.25	1.25
Dnajb11	17204	0.04	0.64	1.26	1.26
Ikbke	5594	0.05	0.64	1.28	1.28
Stip1	15053.8	0.05	0.64	1.29	1.29
Pdia6	39593.8	0.03	0.62	1.29	1.29
Shb	14069	0.02	0.6	1.3	1.3
Slc22a3	2002.51	0.02	0.61	1.33	1.33
Mettl1	1490	0.05	0.64	1.33	1.33
Ankrd33b	14013	0.01	0.58	1.34	1.34
Mid1ip1	17547.9	0.02	0.6	1.35	1.35
Frmd8	5532.77	0.01	0.58	1.36	1.36
Utp14b	5306.98	0.01	0.58	1.37	1.37
Hes6	18843	0.02	0.61	1.37	1.37
Nnmt	11472	0.01	0.58	1.38	1.38
Tsc22d3	26083	0.02	0.59	1.38	1.38
Ppl	5246	0.03	0.62	1.39	1.39
Ppp1r3b	69026.9	0.04	0.64	1.39	1.39
Srm	7413	0.01	0.52	1.4	1.4
Cad	6068	0.02	0.6	1.4	1.4
Dnaja4	1439.14	0.04	0.63	1.41	1.41
Hyou1	81551.1	0.02	0.6	1.42	1.42
Per2	18814	0.02	0.59	1.42	1.42
Cyp2d40	13942.9	0.01	0.54	1.42	1.42
Srebf1	125981	0.01	0.56	1.42	1.42
Slc4a1	353	0.04	0.64	1.42	1.42
Lrg1	96635	0.02	0.6	1.42	1.42
Tkfc	82094.5	0.02	0.59	1.43	1.43
Mcm5	441	0.04	0.64	1.44	1.44
Nfkbiz	3211	0.01	0.5	1.44	1.44
Tat	310858	0.01	0.54	1.44	1.44
Slc3a1	12321.1	0.01	0.5	1.44	1.44
Serpina1e	3.23443e+06	0.04	0.64	1.45	1.45
Gm20634	3396.9	0.01	0.53	1.45	1.45
Gm43611	4992	0.01	0.58	1.46	1.46
H2ac4	660.24	0.02	0.61	1.47	1.47
2810408I11Rik	330.47	0.05	0.64	1.47	1.47
Wnt5b	1123	0.03	0.63	1.48	1.48
Ccnd1	5529.48	0.02	0.59	1.49	1.49
Tsku	75890.8	0.00332	0.44	1.49	1.49
Gm5844	784.6	0.05	0.64	1.5	1.5
Oasl1	1647	0.02	0.61	1.5	1.5
Fkbp11	1919	0.01	0.53	1.51	1.51
Csf1	3106	0.01	0.54	1.51	1.51
Saa4	100155	0.01	0.5	1.51	1.51
Sox9	1996	0.01	0.58	1.51	1.51
Alpl	3869	0.02	0.6	1.51	1.51
Bdnf	662	0.03	0.62	1.52	1.52
Rcan1	5177	0.01	0.52	1.52	1.52
Saa3	639	0.03	0.62	1.53	1.53
Sik1	12143	0.04	0.64	1.54	1.54
Acnat2	2363.52	0.02	0.6	1.54	1.54
Tuba1c	23472	0.00173	0.35	1.54	1.54
Slc41a2	9189	0.03	0.63	1.54	1.54
Col15a1	1875	0.02	0.61	1.55	1.55
Fasn	339851	0.01	0.53	1.56	1.56
Agap2	2257	0.01	0.58	1.56	1.56
Fgl1	21144	0.01	0.56	1.58	1.58
Enho	5276	0.01	0.58	1.58	1.58
Gtpbp4-ps1	654.04	0.03	0.63	1.59	1.59
C4a	38703.2	0.01	0.58	1.59	1.59
Gm44502	262.93	0.04	0.64	1.59	1.59
Bag3	19867	0.02	0.61	1.59	1.59
Insc	2874	0.00262	0.4	1.6	1.6
Cxcl11	647.33	0.01	0.58	1.6	1.6
Hsf5	135	0.05	0.64	1.61	1.61
Celsr1	6203.99	0.00121	0.31	1.61	1.61
Thrsp	128256	0.00216	0.38	1.62	1.62
BC049987	2760	0.000466	0.21	1.63	1.63
Tnfaip3	1052	0.04	0.63	1.63	1.63
Gm43195	698	0.01	0.53	1.63	1.63
Gm43702	691	0.04	0.63	1.64	1.64
Slc17a9	1392	0.00387	0.46	1.64	1.64
Fam47e	3856	0.000925	0.28	1.65	1.65
Gm7290	171.74	0.03	0.61	1.65	1.65
S1pr5	1998	0.00148	0.33	1.65	1.65
Col27a1	30165	0.00117	0.31	1.66	1.66
Serpina12	10354	0.01	0.58	1.66	1.66
Noct	21520.7	0.02	0.59	1.67	1.67
Fam186a	292	0.05	0.64	1.67	1.67
Sdf2l1	8334	0.01	0.52	1.68	1.68
Hsp90aa1	38979.3	0.01	0.57	1.69	1.69
Nmnat2	119	0.03	0.63	1.73	1.73
Hsph1	13168	0.03	0.62	1.73	1.73
Fam81a	494	0.03	0.61	1.75	1.75
B430219N15Rik	768.66	0.01	0.58	1.78	1.78
E030018B13Rik	1150	0.03	0.62	1.78	1.78
Tsc22d1	16316	0.000599	0.24	1.78	1.78
Smpd3	803.34	0.00455	0.48	1.79	1.79
Fam83f	161.09	0.02	0.6	1.8	1.8
Gnat2	179	0.02	0.59	1.82	1.82
Rbp1	1999	0.000651	0.25	1.84	1.84
Zfp454	188	0.02	0.59	1.84	1.84
Cyp2d41-ps	392.41	0.02	0.59	1.87	1.87
Vmn2r20	175.82	0.01	0.53	1.89	1.89
C130026I21Rik	73.61	0.05	0.64	1.9	1.9
Noxred1	66	0.04	0.64	1.92	1.92
Ttbk1	1150	0.0031	0.44	1.92	1.92
Gm20507	98.31	0.04	0.64	1.92	1.92
Nat8f5	2745.67	0.000188	0.18	1.94	1.94
Xist	415.89	0.03	0.62	1.94	1.94
Creld2	8788	0.01	0.58	1.96	1.96
Gm44620	208	0.01	0.53	1.96	1.96
Gm45416	114	0.01	0.54	1.99	1.99
Sox5os1	153.76	0.01	0.54	2.04	2.04
Gm28876	61	0.03	0.61	2.07	2.07
Ntrk2	1157	0.01	0.58	2.07	2.07
Pmaip1	88	0.01	0.53	2.08	2.08
Zfp9	1049	0.03	0.62	2.09	2.09
Sox5it	35	0.05	0.64	2.12	2.12
Atp2b2	447	0.02	0.59	2.12	2.12
Cyp2d34	41.06	0.03	0.62	2.16	2.16
Stambp-ps1	90	0.02	0.59	2.16	2.16
Gm4211	44.2	0.04	0.63	2.16	2.16
Gm16337	33	0.04	0.64	2.19	2.19
Serpina5	64	0.04	0.63	2.23	2.23
Nat8f6	410.63	0.000453	0.21	2.25	2.25
Mmd2	781	0.02	0.58	2.25	2.25
Pdxp	176.99	0.01	0.58	2.27	2.27
Tsix	150.56	0.03	0.62	2.28	2.28
Crybb3	113	0.05	0.64	2.28	2.28
Slc8a1	7837.05	0.000172	0.18	2.29	2.29
Lrp2	950	0.000302	0.19	2.31	2.31
Derl3	1332	0.01	0.53	2.32	2.32
Lcn2	1124	0.000115	0.16	2.4	2.4
Chrm1	117	0.01	0.52	2.41	2.41
Gm7993	295.52	0.01	0.5	2.43	2.43
Ift57	189	0.01	0.53	2.44	2.44
Mroh6	306	0.000183	0.18	2.5	2.5
Gm47748	36	0.02	0.61	2.5	2.5
Gm17396	36	0.03	0.62	2.5	2.5
Gm29427	135.77	0.03	0.62	2.53	2.53
Cyp21a1	707.25	0.03	0.61	2.53	2.53
Slc35g3	34	0.01	0.58	2.61	2.61
Gm50044	93.95	0.00348	0.45	2.68	2.68
Avil	57.09	0.01	0.54	2.69	2.69
Apba2	130	0.01	0.54	2.71	2.71
Gulp1	324	0.04	0.64	2.76	2.76
Mup18	4410.39	0.04	0.64	2.86	2.86
Myom3	96	0.04	0.63	2.89	2.89
Capn8	2013	0.000277	0.19	2.89	2.89
Gm19014	42.15	0.04	0.63	3	3
Tff3	1050	0.000207	0.18	3.21	3.21
Gm43802	45.94	0.01	0.58	3.22	3.22
Cxcl2	47	0.01	0.54	3.27	3.27
Hspa1b	12716.7	0.03	0.63	3.3	3.3
Gm12406	33	0.01	0.54	3.33	3.33
Dkk4	107	0.000273	0.19	3.36	3.36
Akap6	314	0.000437	0.21	3.48	3.48
Gm49361	46.36	0.03	0.63	3.7	3.7
Gm3953	112	0.00069	0.25	3.75	3.75
Hspa1a	972.21	0.02	0.59	3.91	3.91
Gm7967	129	0.00347	0.45	4.12	4.12
5330439K02Rik	39	0.00388	0.46	4.17	4.17
Gm37158	60.23	0.000428	0.21	4.35	4.35
Cxcl1	5470.98	0.04	0.64	4.85	4.85
Gm6472	1976.74	1.55e-05	0.07	5.5	5.5
Saa1	20786.4	1.72e-06	0.01	5.58	5.58
Kcnk1	488.96	0.02	0.6	6.2	6.2
Yy2	67.55	0.01	0.53	7.23	7.23
Saa2	9234.35	5.56e-07	0.01	7.74	7.74
Gm14438	57.34	3.6e-07	0.01	16.12	16.12
Statistical analysis utilized Partek Flow gene-specific analysis (GSA); only genes with a p<0.05 are shown; GSA identifies a statistical model that is best for each specific transcript based on the data distribution, e.g. Lognormal, Poisson, Negative Binomial, and then uses it to test for differential expression; total counts is the number of reads overlapping a specific gene.
