# Supplementary material for: Neonatal thyroxine activation modifies epigenetic programming of the liver
Source: Nat Commun. 2021 Jul 21;12:4446. doi: 10.1038/s41467-021-24748-8 (PMC8295303; doi:10.1038/s41467-021-24748-8)
Supplement: Supplementary file 6 — Supplementary data 3 [file 41467_2021_24748_MOESM6_ESM.xlsx]

## Sheet: Sheet1
Supplementary data 3- Gene set enrichment analysis of differentially expressed genes in the ALB-D2KO mouse liver.
Gene set	Description	Enrichment score	P-value
GO:0006631	fatty acid metabolic process	31.9	1.46e-14
GO:0006629	lipid metabolic process	31.2	2.88e-14
GO:0032787	monocarboxylic acid metabolic process	30.1	8.53e-14
GO:0043436	oxoacid metabolic process	29.2	1.98e-13
GO:0006082	organic acid metabolic process	29.2	2.04e-13
GO:0019752	carboxylic acid metabolic process	28.6	3.79e-13
GO:0044255	cellular lipid metabolic process	21.5	4.62e-10
GO:0044281	small molecule metabolic process	18.2	1.29e-08
GO:0016054	organic acid catabolic process	16	1.11e-07
GO:0046395	carboxylic acid catabolic process	16	1.11e-07
GO:0097164	ammonium ion metabolic process	16	1.12e-07
GO:0072329	monocarboxylic acid catabolic process	14.6	4.67e-07
GO:0055114	oxidation-reduction process	14.6	4.72e-07
GO:0009062	fatty acid catabolic process	14.2	7.11e-07
GO:0001676	long-chain fatty acid metabolic process	13.7	1.1e-06
GO:0019395	fatty acid oxidation	13.5	1.37e-06
GO:0006790	sulfur compound metabolic process	13.3	1.7e-06
GO:0034440	lipid oxidation	13.3	1.73e-06
GO:0006805	xenobiotic metabolic process	13	2.19e-06
GO:0042178	xenobiotic catabolic process	12.9	2.47e-06
GO:0044282	small molecule catabolic process	12.3	4.78e-06
GO:0052689	carboxylic ester hydrolase activity	12	6.12e-06
GO:0004364	glutathione transferase activity	11.9	6.68e-06
GO:0008391	arachidonic acid monooxygenase activity	11.6	9.38e-06
GO:0016491	oxidoreductase activity	11.4	1.17e-05
GO:0062012	regulation of small molecule metabolic process	11.2	1.32e-05
GO:0048037	cofactor binding	11.1	1.48e-05
GO:0008392	arachidonic acid epoxygenase activity	11	1.71e-05
GO:0016042	lipid catabolic process	11	1.73e-05
GO:0006575	cellular modified amino acid metabolic process	10.8	2.11e-05
GO:2000026	regulation of multicellular organismal development	10.3	3.3e-05
GO:0006635	fatty acid beta-oxidation	10.2	3.66e-05
GO:0006109	regulation of carbohydrate metabolic process	10.2	3.75e-05
GO:0120161	regulation of cold-induced thermogenesis	9.9	5.13e-05
GO:0019216	regulation of lipid metabolic process	9.8	5.46e-05
GO:0030258	lipid modification	9.7	5.97e-05
GO:0044242	cellular lipid catabolic process	9.5	7.6e-05
GO:0033559	unsaturated fatty acid metabolic process	9.5	7.74e-05
GO:0048519	negative regulation of biological process	9.2	9.7e-05
GO:0033865	nucleoside bisphosphate metabolic process	9.2	0.000105
GO:0033875	ribonucleoside bisphosphate metabolic process	9.2	0.000105
GO:0034032	purine nucleoside bisphosphate metabolic process	9.2	0.000105
GO:0006749	glutathione metabolic process	9.1	0.000109
GO:0016790	thiolester hydrolase activity	9.1	0.000115
GO:0009896	positive regulation of catabolic process	9	0.000118
GO:0051186	cofactor metabolic process	9	0.000122
GO:0006637	acyl-CoA metabolic process	9	0.000124
GO:0035383	thioester metabolic process	9	0.000124
GO:0006577	amino-acid betaine metabolic process	8.9	0.000136
GO:0010033	response to organic substance	8.9	0.000138
GO:0042221	response to chemical	8.8	0.000158
GO:0031667	response to nutrient levels	8.6	0.000181
GO:0046394	carboxylic acid biosynthetic process	8.6	0.000183
GO:0016053	organic acid biosynthetic process	8.5	0.000199
GO:0072529	pyrimidine-containing compound catabolic process	8.5	0.000203
GO:0010675	regulation of cellular carbohydrate metabolic process	8.5	0.000205
GO:0006357	regulation of transcription by RNA polymerase II	8.4	0.000214
GO:0050793	regulation of developmental process	8.4	0.00022
GO:0042133	neurotransmitter metabolic process	8.4	0.00023
GO:0072330	monocarboxylic acid biosynthetic process	8.2	0.000266
GO:0016765	transferase activity, transferring alkyl or aryl (other than methyl) groups	8.2	0.000273
GO:0019222	regulation of metabolic process	8.1	0.00031
GO:0048523	negative regulation of cellular process	8	0.00033
GO:0015872	dopamine transport	8	0.00033
GO:0018685	alkane 1-monooxygenase activity	8	0.00033
GO:0042135	neurotransmitter catabolic process	8	0.000351
GO:0047493	ceramide cholinephosphotransferase activity	8	0.000351
GO:0002950	ceramide phosphoethanolamine synthase activity	8	0.000351
GO:0004165	dodecenoyl-CoA delta-isomerase activity	8	0.000351
GO:0032449	CBM complex	8	0.000351
GO:0033188	sphingomyelin synthase activity	8	0.000351
GO:0050662	coenzyme binding	7.9	0.000353
GO:0004497	monooxygenase activity	7.9	0.000375
GO:0017144	drug metabolic process	7.9	0.000377
GO:0003712	transcription coregulator activity	7.8	0.000391
GO:0140110	transcription regulator activity	7.8	0.0004
GO:0009991	response to extracellular stimulus	7.8	0.000407
GO:0120162	positive regulation of cold-induced thermogenesis	7.6	0.000482
GO:0016323	basolateral plasma membrane	7.6	0.000483
GO:0001505	regulation of neurotransmitter levels	7.6	0.000515
GO:0060749	mammary gland alveolus development	7.5	0.000528
GO:0019217	regulation of fatty acid metabolic process	7.5	0.000553
GO:0044248	cellular catabolic process	7.5	0.000556
GO:0009437	carnitine metabolic process	7.5	0.00056
GO:0047617	acyl-CoA hydrolase activity	7.5	0.000569
GO:0006732	coenzyme metabolic process	7.4	0.000582
GO:0000981	DNA-binding transcription factor activity, RNA polymerase II-specific	7.4	0.000586
GO:0001067	regulatory region nucleic acid binding	7.4	0.000606
GO:0043651	linoleic acid metabolic process	7.2	0.000727
GO:0050896	response to stimulus	7.2	0.000764
GO:0019219	regulation of nucleobase-containing compound metabolic process	7.2	0.000775
GO:0080090	regulation of primary metabolic process	7.2	0.000775
GO:0009308	amine metabolic process	7.1	0.000801
GO:0044212	transcription regulatory region DNA binding	7.1	0.000818
GO:0099146	intrinsic component of postsynaptic density membrane	7.1	0.000849
GO:0051969	regulation of transmission of nerve impulse	7	0.000904
GO:0034663	endoplasmic reticulum chaperone complex	7	0.000904
GO:0031331	positive regulation of cellular catabolic process	7	0.000952
GO:0009894	regulation of catabolic process	7	0.000953
GO:0016788	hydrolase activity, acting on ester bonds	7	0.000957
GO:0016627	oxidoreductase activity, acting on the CH-CH group of donors	6.9	0.001
GO:0016289	CoA hydrolase activity	6.9	0.00102
GO:0034364	high-density lipoprotein particle	6.9	0.00102
GO:0006576	cellular biogenic amine metabolic process	6.8	0.00106
GO:0006206	pyrimidine nucleobase metabolic process	6.8	0.00108
GO:0050873	brown fat cell differentiation	6.8	0.0011
GO:0055088	lipid homeostasis	6.8	0.00114
GO:0006633	fatty acid biosynthetic process	6.8	0.00116
GO:0031326	regulation of cellular biosynthetic process	6.8	0.00117
GO:0061448	connective tissue development	6.7	0.00118
GO:0051253	negative regulation of RNA metabolic process	6.7	0.0012
GO:0010906	regulation of glucose metabolic process	6.7	0.00125
GO:0044106	cellular amine metabolic process	6.7	0.00129
GO:0018916	nitrobenzene metabolic process	6.6	0.00133
GO:0019482	beta-alanine metabolic process	6.6	0.00133
GO:0071614	linoleic acid epoxygenase activity	6.6	0.00133
GO:0050051	leukotriene-B4 20-monooxygenase activity	6.6	0.00133
GO:0050218	propionate-CoA ligase activity	6.6	0.00133
GO:0090493	catecholamine uptake	6.6	0.00133
GO:0090494	dopamine uptake	6.6	0.00133
GO:0016878	acid-thiol ligase activity	6.6	0.00133
GO:0007275	multicellular organism development	6.6	0.00136
GO:0009409	response to cold	6.6	0.00137
GO:0051937	catecholamine transport	6.6	0.00137
GO:0033601	positive regulation of mammary gland epithelial cell proliferation	6.6	0.00137
GO:0051239	regulation of multicellular organismal process	6.6	0.00139
GO:1990837	sequence-specific double-stranded DNA binding	6.6	0.00141
GO:0006793	phosphorus metabolic process	6.5	0.00143
GO:0008610	lipid biosynthetic process	6.5	0.00145
GO:0045732	positive regulation of protein catabolic process	6.5	0.00145
GO:0005777	peroxisome	6.5	0.00145
GO:0010565	regulation of cellular ketone metabolic process	6.5	0.00153
GO:0051252	regulation of RNA metabolic process	6.5	0.00155
GO:0015711	organic anion transport	6.5	0.00155
GO:0008408	3'-5' exonuclease activity	6.4	0.00163
GO:1902679	negative regulation of RNA biosynthetic process	6.4	0.00166
GO:0031669	cellular response to nutrient levels	6.4	0.00167
GO:0072341	modified amino acid binding	6.4	0.00168
GO:0006690	icosanoid metabolic process	6.4	0.00168
GO:1901567	fatty acid derivative binding	6.4	0.0017
GO:0009893	positive regulation of metabolic process	6.4	0.00171
GO:0019373	epoxygenase P450 pathway	6.4	0.00171
GO:0006796	phosphate-containing compound metabolic process	6.4	0.00173
GO:0098936	intrinsic component of postsynaptic membrane	6.3	0.00177
GO:0009889	regulation of biosynthetic process	6.3	0.00186
GO:0000976	transcription regulatory region sequence-specific DNA binding	6.3	0.00187
GO:0007589	body fluid secretion	6.3	0.00188
GO:1901568	fatty acid derivative metabolic process	6.2	0.00195
GO:0004806	triglyceride lipase activity	6.2	0.002
GO:2000112	regulation of cellular macromolecule biosynthetic process	6.2	0.00201
GO:0043177	organic acid binding	6.2	0.00204
GO:0065008	regulation of biological quality	6.2	0.00212
GO:0043621	protein self-association	6.1	0.00217
GO:0008395	steroid hydroxylase activity	6.1	0.00217
GO:2001141	regulation of RNA biosynthetic process	6.1	0.00217
GO:1905953	negative regulation of lipid localization	6.1	0.00225
GO:0009755	hormone-mediated signaling pathway	6.1	0.00231
GO:0016713	oxidoreductase activity, acting on paired donors, with incorporation or reduction of molecular oxygen, reduced iron-sulfur protein as one donor, and incorporation of one atom of oxygen	6.1	0.00233
GO:0016812	hydrolase activity, acting on carbon-nitrogen (but not peptide) bonds, in cyclic amides	6.1	0.00233
GO:1903507	negative regulation of nucleic acid-templated transcription	6.1	0.00233
GO:0045934	negative regulation of nucleobase-containing compound metabolic process	6.1	0.00234
GO:0003824	catalytic activity	6.1	0.00235
GO:0010629	negative regulation of gene expression	6	0.00237
GO:2000113	negative regulation of cellular macromolecule biosynthetic process	6	0.00238
GO:0009749	response to glucose	6	0.00238
GO:0010556	regulation of macromolecule biosynthetic process	6	0.0024
GO:0009892	negative regulation of metabolic process	6	0.00249
GO:0006766	vitamin metabolic process	5.9	0.00263
GO:0005501	retinoid binding	5.9	0.00263
GO:0003700	DNA-binding transcription factor activity	5.9	0.00265
GO:1903506	regulation of nucleic acid-templated transcription	5.9	0.00265
GO:0009056	catabolic process	5.9	0.00266
GO:0000038	very long-chain fatty acid metabolic process	5.9	0.00272
GO:0042579	microbody	5.9	0.00273
GO:0031327	negative regulation of cellular biosynthetic process	5.9	0.00276
GO:0010558	negative regulation of macromolecule biosynthetic process	5.9	0.00278
GO:0009890	negative regulation of biosynthetic process	5.9	0.00284
GO:0015850	organic hydroxy compound transport	5.9	0.00288
GO:0009605	response to external stimulus	5.8	0.0029
GO:0006355	regulation of transcription, DNA-templated	5.8	0.00293
GO:0045892	negative regulation of transcription, DNA-templated	5.8	0.00299
GO:0031406	carboxylic acid binding	5.8	0.00299
GO:0071310	cellular response to organic substance	5.8	0.00301
GO:0016705	oxidoreductase activity, acting on paired donors, with incorporation or reduction of molecular oxygen	5.8	0.00307
GO:0030976	thiamine pyrophosphate binding	5.8	0.00315
GO:1901681	sulfur compound binding	5.7	0.0032
GO:0019904	protein domain specific binding	5.7	0.00329
GO:0009746	response to hexose	5.7	0.00338
GO:0070887	cellular response to chemical stimulus	5.7	0.00339
GO:0000122	negative regulation of transcription by RNA polymerase II	5.7	0.00341
GO:0016405	CoA-ligase activity	5.7	0.00341
GO:0042537	benzene-containing compound metabolic process	5.7	0.00341
GO:0051960	regulation of nervous system development	5.7	0.00343
GO:0001012	RNA polymerase II regulatory region DNA binding	5.6	0.00359
GO:0046703	natural killer cell lectin-like receptor binding	5.6	0.00367
GO:0006213	pyrimidine nucleoside metabolic process	5.6	0.00367
GO:0038180	nerve growth factor signaling pathway	5.6	0.00367
GO:0090207	regulation of triglyceride metabolic process	5.6	0.00369
GO:0051172	negative regulation of nitrogen compound metabolic process	5.6	0.00374
GO:0034284	response to monosaccharide	5.6	0.00378
GO:0042176	regulation of protein catabolic process	5.6	0.00387
GO:0045109	intermediate filament organization	5.5	0.00393
GO:0046337	phosphatidylethanolamine metabolic process	5.5	0.00393
GO:0072527	pyrimidine-containing compound metabolic process	5.5	0.00407
GO:0070330	aromatase activity	5.5	0.00414
GO:0006767	water-soluble vitamin metabolic process	5.5	0.00414
GO:0000977	RNA polymerase II regulatory region sequence-specific DNA binding	5.5	0.00415
GO:0045935	positive regulation of nucleobase-containing compound metabolic process	5.5	0.00427
GO:0031323	regulation of cellular metabolic process	5.5	0.00429
GO:0099061	integral component of postsynaptic density membrane	5.4	0.00431
GO:0045723	positive regulation of fatty acid biosynthetic process	5.4	0.00434
GO:0000062	fatty-acyl-CoA binding	5.4	0.00434
GO:1903747	regulation of establishment of protein localization to mitochondrion	5.4	0.00434
GO:0043565	sequence-specific DNA binding	5.4	0.00458
GO:0050848	regulation of calcium-mediated signaling	5.4	0.0047
GO:0032501	multicellular organismal process	5.4	0.00472
GO:0042594	response to starvation	5.3	0.00475
GO:0031328	positive regulation of cellular biosynthetic process	5.3	0.00476
GO:0016740	transferase activity	5.3	0.0048
GO:0008406	gonad development	5.3	0.00481
GO:0015939	pantothenate metabolic process	5.3	0.00498
GO:0102209	trans-permethrin hydrolase activity	5.3	0.00498
GO:0017159	pantetheine hydrolase activity	5.3	0.00498
GO:1903381	regulation of endoplasmic reticulum stress-induced neuron intrinsic apoptotic signaling pathway	5.3	0.00498
GO:1903382	negative regulation of endoplasmic reticulum stress-induced neuron intrinsic apoptotic signaling pathway	5.3	0.00498
GO:0099540	trans-synaptic signaling by neuropeptide	5.3	0.00498
GO:0099551	trans-synaptic signaling by neuropeptide, modulating synaptic transmission	5.3	0.00498
GO:0002096	polkadots	5.3	0.00498
GO:1905371	ceramide phosphoethanolamine metabolic process	5.3	0.00498
GO:1905373	ceramide phosphoethanolamine biosynthetic process	5.3	0.00498
GO:0004777	succinate-semialdehyde dehydrogenase (NAD+) activity	5.3	0.00498
GO:0006574	valine catabolic process	5.3	0.00498
GO:0032444	activin responsive factor complex	5.3	0.00498
GO:0032788	saturated monocarboxylic acid metabolic process	5.3	0.00498
GO:0032789	unsaturated monocarboxylic acid metabolic process	5.3	0.00498
GO:0033189	response to vitamin A	5.3	0.00498
GO:0008670	2,4-dienoyl-CoA reductase (NADPH) activity	5.3	0.00498
GO:0009013	succinate-semialdehyde dehydrogenase [NAD(P)+] activity	5.3	0.00498
GO:0009631	cold acclimation	5.3	0.00498
GO:0086038	calcium:sodium antiporter activity involved in regulation of cardiac muscle cell membrane potential	5.3	0.00498
GO:1990444	F-box domain binding	5.3	0.00498
GO:0014701	junctional sarcoplasmic reticulum membrane	5.3	0.00498
GO:0090650	cellular response to oxygen-glucose deprivation	5.3	0.00498
GO:0090649	response to oxygen-glucose deprivation	5.3	0.00498
GO:0042304	regulation of fatty acid biosynthetic process	5.3	0.01
GO:0099055	integral component of postsynaptic membrane	5.3	0.01
GO:0043295	glutathione binding	5.2	0.01
GO:1900750	oligopeptide binding	5.2	0.01
GO:0006595	polyamine metabolic process	5.2	0.01
GO:0007422	peripheral nervous system development	5.2	0.01
GO:0042826	histone deacetylase binding	5.2	0.01
GO:0016324	apical plasma membrane	5.2	0.01
GO:0014068	positive regulation of phosphatidylinositol 3-kinase signaling	5.2	0.01
GO:0045346	regulation of MHC class II biosynthetic process	5.2	0.01
GO:0046459	short-chain fatty acid metabolic process	5.2	0.01
GO:0031000	response to caffeine	5.2	0.01
GO:0036270	response to diuretic	5.2	0.01
GO:0000209	protein polyubiquitination	5.2	0.01
GO:0043549	regulation of kinase activity	5.2	0.01
GO:0009891	positive regulation of biosynthetic process	5.2	0.01
GO:0016712	oxidoreductase activity, acting on paired donors, with incorporation or reduction of molecular oxygen, reduced flavin or flavoprotein as one donor, and incorporation of one atom of oxygen	5.2	0.01
GO:0045944	positive regulation of transcription by RNA polymerase II	5.1	0.01
GO:1901897	regulation of relaxation of cardiac muscle	5.1	0.01
GO:0098908	regulation of neuronal action potential	5.1	0.01
GO:0030870	Mre11 complex	5.1	0.01
GO:0006686	sphingomyelin biosynthetic process	5.1	0.01
GO:0007586	digestion	5.1	0.01
GO:0070884	regulation of calcineurin-NFAT signaling cascade	5.1	0.01
GO:0035265	organ growth	5.1	0.01
GO:0009743	response to carbohydrate	5.1	0.01
GO:0045923	positive regulation of fatty acid metabolic process	5.1	0.01
GO:0005506	iron ion binding	5.1	0.01
GO:0071496	cellular response to external stimulus	5.1	0.01
GO:0097159	organic cyclic compound binding	5	0.01
GO:0060255	regulation of macromolecule metabolic process	5	0.01
GO:0048871	multicellular organismal homeostasis	5	0.01
GO:0062013	positive regulation of small molecule metabolic process	5	0.01
GO:0019840	isoprenoid binding	5	0.01
GO:0007595	lactation	5	0.01
GO:0015844	monoamine transport	5	0.01
GO:0016780	phosphotransferase activity, for other substituted phosphate groups	5	0.01
GO:0051338	regulation of transferase activity	5	0.01
GO:0031668	cellular response to extracellular stimulus	5	0.01
GO:0016747	transferase activity, transferring acyl groups other than amino-acyl groups	4.9	0.01
GO:0106056	regulation of calcineurin-mediated signaling	4.9	0.01
GO:0010468	regulation of gene expression	4.9	0.01
GO:0001228	DNA-binding transcription activator activity, RNA polymerase II-specific	4.9	0.01
GO:0033993	response to lipid	4.9	0.01
GO:0098948	intrinsic component of postsynaptic specialization membrane	4.9	0.01
GO:0004771	sterol esterase activity	4.9	0.01
GO:0006596	polyamine biosynthetic process	4.9	0.01
GO:0008584	male gonad development	4.9	0.01
GO:0009888	tissue development	4.8	0.01
GO:0010605	negative regulation of macromolecule metabolic process	4.8	0.01
GO:0060487	lung epithelial cell differentiation	4.8	0.01
GO:0001216	DNA-binding transcription activator activity	4.8	0.01
GO:0045665	negative regulation of neuron differentiation	4.8	0.01
GO:0097009	energy homeostasis	4.8	0.01
GO:0034358	plasma lipoprotein particle	4.8	0.01
GO:0060612	adipose tissue development	4.8	0.01
GO:1990777	lipoprotein particle	4.8	0.01
GO:0033293	monocarboxylic acid binding	4.8	0.01
GO:0006820	anion transport	4.7	0.01
GO:0046324	regulation of glucose import	4.7	0.01
GO:0036041	long-chain fatty acid binding	4.7	0.01
GO:0016810	hydrolase activity, acting on carbon-nitrogen (but not peptide) bonds	4.7	0.01
GO:0043168	anion binding	4.7	0.01
GO:0031324	negative regulation of cellular metabolic process	4.7	0.01
GO:0010817	regulation of hormone levels	4.7	0.01
GO:0050660	flavin adenine dinucleotide binding	4.7	0.01
GO:0010604	positive regulation of macromolecule metabolic process	4.7	0.01
GO:0042738	exogenous drug catabolic process	4.7	0.01
GO:1901363	heterocyclic compound binding	4.6	0.01
GO:0001954	positive regulation of cell-matrix adhesion	4.6	0.01
GO:0006721	terpenoid metabolic process	4.6	0.01
GO:0019852	L-ascorbic acid metabolic process	4.6	0.01
GO:0047760	butyrate-CoA ligase activity	4.6	0.01
GO:0002667	regulation of T cell anergy	4.6	0.01
GO:0002911	regulation of lymphocyte anergy	4.6	0.01
GO:0006208	pyrimidine nucleobase catabolic process	4.6	0.01
GO:0033211	adiponectin-activated signaling pathway	4.6	0.01
GO:0051240	positive regulation of multicellular organismal process	4.6	0.01
GO:0060479	lung cell differentiation	4.6	0.01
GO:0016877	ligase activity, forming carbon-sulfur bonds	4.6	0.01
GO:0051254	positive regulation of RNA metabolic process	4.6	0.01
GO:0016746	transferase activity, transferring acyl groups	4.6	0.01
GO:0017128	phospholipid scramblase activity	4.6	0.01
GO:1901722	regulation of cell proliferation involved in kidney development	4.6	0.01
GO:0004535	poly(A)-specific ribonuclease activity	4.6	0.01
GO:0006684	sphingomyelin metabolic process	4.6	0.01
GO:0009636	response to toxic substance	4.5	0.01
GO:0009267	cellular response to starvation	4.5	0.01
GO:0015696	ammonium transport	4.5	0.01
GO:0016709	oxidoreductase activity, acting on paired donors, with incorporation or reduction of molecular oxygen, NAD(P)H as one donor, and incorporation of one atom of oxygen	4.5	0.01
GO:0009404	toxin metabolic process	4.5	0.01
GO:0051173	positive regulation of nitrogen compound metabolic process	4.5	0.01
GO:0030165	PDZ domain binding	4.5	0.01
GO:1901605	alpha-amino acid metabolic process	4.5	0.01
GO:0099240	intrinsic component of synaptic membrane	4.5	0.01
GO:0016614	oxidoreductase activity, acting on CH-OH group of donors	4.5	0.01
GO:0003714	transcription corepressor activity	4.4	0.01
GO:0046914	transition metal ion binding	4.4	0.01
GO:0031329	regulation of cellular catabolic process	4.4	0.01
GO:0010557	positive regulation of macromolecule biosynthetic process	4.4	0.01
GO:1903846	positive regulation of cellular response to transforming growth factor beta stimulus	4.4	0.01
GO:0030511	positive regulation of transforming growth factor beta receptor signaling pathway	4.4	0.01
GO:0003690	double-stranded DNA binding	4.4	0.01
GO:0045833	negative regulation of lipid metabolic process	4.4	0.01
GO:0009063	cellular amino acid catabolic process	4.4	0.01
GO:0000978	RNA polymerase II cis-regulatory region sequence-specific DNA binding	4.4	0.01
GO:0030097	hemopoiesis	4.4	0.01
GO:0006869	lipid transport	4.4	0.01
GO:0031519	PcG protein complex	4.4	0.01
GO:1904029	regulation of cyclin-dependent protein kinase activity	4.3	0.01
GO:0033613	activating transcription factor binding	4.3	0.01
GO:0035326	cis-regulatory region binding	4.3	0.01
GO:0045893	positive regulation of transcription, DNA-templated	4.3	0.01
GO:0062014	negative regulation of small molecule metabolic process	4.3	0.01
GO:0032994	protein-lipid complex	4.3	0.01
GO:0042573	retinoic acid metabolic process	4.3	0.01
GO:0045922	negative regulation of fatty acid metabolic process	4.3	0.01
GO:0010866	regulation of triglyceride biosynthetic process	4.3	0.01
GO:1901700	response to oxygen-containing compound	4.3	0.01
GO:0051171	regulation of nitrogen compound metabolic process	4.3	0.01
GO:0042401	cellular biogenic amine biosynthetic process	4.3	0.01
GO:0043517	positive regulation of DNA damage response, signal transduction by p53 class mediator	4.3	0.01
GO:0009081	branched-chain amino acid metabolic process	4.3	0.01
GO:0009083	branched-chain amino acid catabolic process	4.3	0.01
GO:0009309	amine biosynthetic process	4.3	0.01
GO:0005887	integral component of plasma membrane	4.3	0.01
GO:0009064	glutamine family amino acid metabolic process	4.3	0.01
GO:1903508	positive regulation of nucleic acid-templated transcription	4.3	0.01
GO:0015909	long-chain fatty acid transport	4.3	0.01
GO:0016401	palmitoyl-CoA oxidase activity	4.3	0.01
GO:0042713	sperm ejaculation	4.3	0.01
GO:0043084	penile erection	4.3	0.01
GO:0044346	fibroblast apoptotic process	4.3	0.01
GO:0018992	germ-line sex determination	4.3	0.01
GO:0019254	carnitine metabolic process, CoA-linked	4.3	0.01
GO:0070458	cellular detoxification of nitrogen compound	4.3	0.01
GO:0019857	5-methylcytosine metabolic process	4.3	0.01
GO:0019859	thymine metabolic process	4.3	0.01
GO:0072110	glomerular mesangial cell proliferation	4.3	0.01
GO:0046881	positive regulation of follicle-stimulating hormone secretion	4.3	0.01
GO:0072576	liver morphogenesis	4.3	0.01
GO:0097180	serine protease inhibitor complex	4.3	0.01
GO:0048014	Tie signaling pathway	4.3	0.01
GO:0047961	glycine N-acyltransferase activity	4.3	0.01
GO:0048688	negative regulation of sprouting of injured axon	4.3	0.01
GO:0050196	[phosphorylase] phosphatase activity	4.3	0.01
GO:0099538	synaptic signaling via neuropeptide	4.3	0.01
GO:1904048	regulation of spontaneous neurotransmitter secretion	4.3	0.01
GO:1904071	presynaptic active zone assembly	4.3	0.01
GO:0051410	detoxification of nitrogen compound	4.3	0.01
GO:1904880	response to hydrogen sulfide	4.3	0.01
GO:1904881	cellular response to hydrogen sulfide	4.3	0.01
GO:0002581	negative regulation of antigen processing and presentation of peptide or polysaccharide antigen via MHC class II	4.3	0.01
GO:0003987	acetate-CoA ligase activity	4.3	0.01
GO:0004145	diamine N-acetyltransferase activity	4.3	0.01
GO:0006210	thymine catabolic process	4.3	0.01
GO:0006211	5-methylcytosine catabolic process	4.3	0.01
GO:0006573	valine metabolic process	4.3	0.01
GO:0006578	amino-acid betaine biosynthetic process	4.3	0.01
GO:0032278	positive regulation of gonadotropin secretion	4.3	0.01
GO:0036100	leukotriene catabolic process	4.3	0.01
GO:0036101	leukotriene B4 catabolic process	4.3	0.01
GO:0036102	leukotriene B4 metabolic process	4.3	0.01
GO:0031325	positive regulation of cellular metabolic process	4.2	0.01
GO:1902680	positive regulation of RNA biosynthetic process	4.2	0.01
GO:0003677	DNA binding	4.2	0.01
GO:0042587	glycogen granule	4.2	0.02
GO:0042758	long-chain fatty acid catabolic process	4.2	0.02
GO:0070652	HAUS complex	4.2	0.02
GO:0071415	cellular response to purine-containing compound	4.2	0.02
GO:2000318	positive regulation of T-helper 17 type immune response	4.2	0.02
GO:0072216	positive regulation of metanephros development	4.2	0.02
GO:1901724	positive regulation of cell proliferation involved in kidney development	4.2	0.02
GO:1903265	positive regulation of tumor necrosis factor-mediated signaling pathway	4.2	0.02
GO:1903748	negative regulation of establishment of protein localization to mitochondrion	4.2	0.02
GO:0005283	amino acid:sodium symporter activity	4.2	0.02
GO:0008152	metabolic process	4.2	0.02
GO:0048513	animal organ development	4.2	0.02
GO:0071383	cellular response to steroid hormone stimulus	4.2	0.02
GO:0004527	exonuclease activity	4.2	0.02
GO:0008202	steroid metabolic process	4.2	0.02
GO:0044237	cellular metabolic process	4.1	0.02
GO:0000987	cis-regulatory region sequence-specific DNA binding	4.1	0.02
GO:0016101	diterpenoid metabolic process	4.1	0.02
GO:0016903	oxidoreductase activity, acting on the aldehyde or oxo group of donors	4.1	0.02
GO:0043392	negative regulation of DNA binding	4.1	0.02
GO:0019693	ribose phosphate metabolic process	4.1	0.02
GO:0035634	response to stilbenoid	4.1	0.02
GO:0042592	homeostatic process	4.1	0.02
GO:0009259	ribonucleotide metabolic process	4.1	0.02
GO:0005326	neurotransmitter transmembrane transporter activity	4.1	0.02
GO:0015849	organic acid transport	4.1	0.02
GO:0046942	carboxylic acid transport	4.1	0.02
GO:0050768	negative regulation of neurogenesis	4.1	0.02
GO:0030183	B cell differentiation	4.1	0.02
GO:0010506	regulation of autophagy	4	0.02
GO:0045859	regulation of protein kinase activity	4	0.02
GO:0009150	purine ribonucleotide metabolic process	4	0.02
GO:0016290	palmitoyl-CoA hydrolase activity	4	0.02
GO:0017121	plasma membrane phospholipid scrambling	4	0.02
GO:0044827	modulation by host of viral genome replication	4	0.02
GO:0072520	seminiferous tubule development	4	0.02
GO:0031091	platelet alpha granule	4	0.02
GO:0032780	negative regulation of ATPase activity	4	0.02
GO:0048008	platelet-derived growth factor receptor signaling pathway	4	0.02
GO:0010628	positive regulation of gene expression	4	0.02
GO:0055086	nucleobase-containing small molecule metabolic process	4	0.02
GO:0019369	arachidonic acid metabolic process	4	0.02
GO:0002526	acute inflammatory response	4	0.02
GO:0051716	cellular response to stimulus	4	0.02
GO:0019838	growth factor binding	4	0.02
GO:0035690	cellular response to drug	4	0.02
GO:1901342	regulation of vasculature development	4	0.02
GO:0010827	regulation of glucose transmembrane transport	4	0.02
GO:0018108	peptidyl-tyrosine phosphorylation	4	0.02
GO:0042593	glucose homeostasis	4	0.02
GO:0048511	rhythmic process	4	0.02
GO:0036094	small molecule binding	3.9	0.02
GO:0065007	biological regulation	3.9	0.02
GO:0090184	positive regulation of kidney development	3.9	0.02
GO:0042803	protein homodimerization activity	3.9	0.02
GO:2001252	positive regulation of chromosome organization	3.9	0.02
GO:0050767	regulation of neurogenesis	3.9	0.02
GO:0005516	calmodulin binding	3.9	0.02
GO:0033500	carbohydrate homeostasis	3.9	0.02
GO:0016628	oxidoreductase activity, acting on the CH-CH group of donors, NAD or NADP as acceptor	3.9	0.02
GO:0070412	R-SMAD binding	3.9	0.02
GO:0045663	positive regulation of myoblast differentiation	3.9	0.02
GO:0045736	negative regulation of cyclin-dependent protein serine/threonine kinase activity	3.9	0.02
GO:0050849	negative regulation of calcium-mediated signaling	3.9	0.02
GO:0060317	cardiac epithelial to mesenchymal transition	3.9	0.02
GO:0044092	negative regulation of molecular function	3.9	0.02
GO:1901616	organic hydroxy compound catabolic process	3.9	0.02
GO:0090311	regulation of protein deacetylation	3.9	0.02
GO:0009880	embryonic pattern specification	3.9	0.02
GO:0019637	organophosphate metabolic process	3.9	0.02
GO:1905269	positive regulation of chromatin organization	3.9	0.02
GO:0099699	integral component of synaptic membrane	3.9	0.02
GO:0010721	negative regulation of cell development	3.8	0.02
GO:0042711	maternal behavior	3.8	0.02
GO:0043568	positive regulation of insulin-like growth factor receptor signaling pathway	3.8	0.02
GO:1900102	negative regulation of endoplasmic reticulum unfolded protein response	3.8	0.02
GO:2000192	negative regulation of fatty acid transport	3.8	0.02
GO:0000774	adenyl-nucleotide exchange factor activity	3.8	0.02
GO:1905456	regulation of lymphoid progenitor cell differentiation	3.8	0.02
GO:0005416	amino acid:cation symporter activity	3.8	0.02
GO:0032094	response to food	3.8	0.02
GO:0032927	positive regulation of activin receptor signaling pathway	3.8	0.02
GO:0030098	lymphocyte differentiation	3.8	0.02
GO:1905952	regulation of lipid localization	3.8	0.02
GO:0014066	regulation of phosphatidylinositol 3-kinase signaling	3.8	0.02
GO:0018107	peptidyl-threonine phosphorylation	3.8	0.02
GO:0000079	regulation of cyclin-dependent protein serine/threonine kinase activity	3.8	0.02
GO:2001057	reactive nitrogen species metabolic process	3.8	0.02
GO:2001212	regulation of vasculogenesis	3.8	0.02
GO:0046320	regulation of fatty acid oxidation	3.8	0.02
GO:0045912	negative regulation of carbohydrate metabolic process	3.8	0.02
GO:0031226	intrinsic component of plasma membrane	3.8	0.02
GO:0016538	cyclin-dependent protein serine/threonine kinase regulator activity	3.8	0.02
GO:0010883	regulation of lipid storage	3.8	0.02
GO:0090183	regulation of kidney development	3.8	0.02
GO:1901798	positive regulation of signal transduction by p53 class mediator	3.7	0.02
GO:0004683	calmodulin-dependent protein kinase activity	3.7	0.02
GO:0018212	peptidyl-tyrosine modification	3.7	0.02
GO:0009791	post-embryonic development	3.7	0.02
GO:1903828	negative regulation of cellular protein localization	3.7	0.02
GO:0042802	identical protein binding	3.7	0.02
GO:0034754	cellular hormone metabolic process	3.7	0.02
GO:1901606	alpha-amino acid catabolic process	3.7	0.02
GO:0055072	iron ion homeostasis	3.7	0.02
GO:0009266	response to temperature stimulus	3.7	0.03
GO:0043167	ion binding	3.7	0.03
GO:0045834	positive regulation of lipid metabolic process	3.7	0.03
GO:0051289	protein homotetramerization	3.7	0.03
GO:0030173	integral component of Golgi membrane	3.7	0.03
GO:1901575	organic substance catabolic process	3.7	0.03
GO:0051961	negative regulation of nervous system development	3.7	0.03
GO:0051094	positive regulation of developmental process	3.6	0.03
GO:0042398	cellular modified amino acid biosynthetic process	3.6	0.03
GO:0071466	cellular response to xenobiotic stimulus	3.6	0.03
GO:0002931	response to ischemia	3.6	0.03
GO:0098900	regulation of action potential	3.6	0.03
GO:0120163	negative regulation of cold-induced thermogenesis	3.6	0.03
GO:0033674	positive regulation of kinase activity	3.6	0.03
GO:0016035	zeta DNA polymerase complex	3.6	0.03
GO:0042424	catecholamine catabolic process	3.6	0.03
GO:0018377	protein myristoylation	3.6	0.03
GO:0044316	cone cell pedicle	3.6	0.03
GO:0019107	myristoyltransferase activity	3.6	0.03
GO:0019614	catechol-containing compound catabolic process	3.6	0.03
GO:0070579	methylcytosine dioxygenase activity	3.6	0.03
GO:0045347	negative regulation of MHC class II biosynthetic process	3.6	0.03
GO:0071074	eukaryotic initiation factor eIF2 binding	3.6	0.03
GO:0071141	SMAD protein complex	3.6	0.03
GO:0071503	response to heparin	3.6	0.03
GO:0071504	cellular response to heparin	3.6	0.03
GO:2000195	negative regulation of female gonad development	3.6	0.03
GO:2000301	negative regulation of synaptic vesicle exocytosis	3.6	0.03
GO:0071947	protein deubiquitination involved in ubiquitin-dependent protein catabolic process	3.6	0.03
GO:2000741	positive regulation of mesenchymal stem cell differentiation	3.6	0.03
GO:0097179	protease inhibitor complex	3.6	0.03
GO:0048104	establishment of body hair or bristle planar orientation	3.6	0.03
GO:0048105	establishment of body hair planar orientation	3.6	0.03
GO:0000320	re-entry into mitotic cell cycle	3.6	0.03
GO:0000480	endonucleolytic cleavage in 5'-ETS of tricistronic rRNA transcript (SSU-rRNA, 5.8S rRNA, LSU-rRNA)	3.6	0.03
GO:1904090	peptidase inhibitor complex	3.6	0.03
GO:0051790	short-chain fatty acid biosynthetic process	3.6	0.03
GO:0002134	UTP binding	3.6	0.03
GO:0002669	positive regulation of T cell anergy	3.6	0.03
GO:0052629	phosphatidylinositol-3,5-bisphosphate 3-phosphatase activity	3.6	0.03
GO:1905605	positive regulation of maintenance of permeability of blood-brain barrier	3.6	0.03
GO:0002904	positive regulation of B cell apoptotic process	3.6	0.03
GO:0002913	positive regulation of lymphocyte anergy	3.6	0.03
GO:0003158	endothelium development	3.6	0.03
GO:0003433	chondrocyte development involved in endochondral bone morphogenesis	3.6	0.03
GO:0003996	acyl-CoA ligase activity	3.6	0.03
GO:0140213	negative regulation of long-chain fatty acid import into cell	3.6	0.03
GO:0031860	telomeric 3' overhang formation	3.6	0.03
GO:0006499	N-terminal protein myristoylation	3.6	0.03
GO:0006659	phosphatidylserine biosynthetic process	3.6	0.03
GO:0032229	negative regulation of synaptic transmission, GABAergic	3.6	0.03
GO:0006848	pyruvate transport	3.6	0.03
GO:0007171	activation of transmembrane receptor protein tyrosine kinase activity	3.6	0.03
GO:0033695	oxidoreductase activity, acting on CH or CH2 groups, quinone or similar compound as acceptor	3.6	0.03
GO:0008390	testosterone 16-alpha-hydroxylase activity	3.6	0.03
GO:0008410	CoA-transferase activity	3.6	0.03
GO:0060316	positive regulation of ryanodine-sensitive calcium-release channel activity	3.6	0.03
GO:0034875	caffeine oxidase activity	3.6	0.03
GO:0010748	negative regulation of long-chain fatty acid import across plasma membrane	3.6	0.03
GO:0035441	cell migration involved in vasculogenesis	3.6	0.03
GO:1990168	protein K33-linked deubiquitination	3.6	0.03
GO:1990709	presynaptic active zone organization	3.6	0.03
GO:1902115	regulation of organelle assembly	3.6	0.03
GO:0043086	negative regulation of catalytic activity	3.6	0.03
GO:0070402	NADPH binding	3.6	0.03
GO:0070822	Sin3-type complex	3.6	0.03
GO:0021799	cerebral cortex radially oriented cell migration	3.6	0.03
GO:2000678	negative regulation of transcription regulatory region DNA binding	3.6	0.03
GO:1903214	regulation of protein targeting to mitochondrion	3.6	0.03
GO:0001504	neurotransmitter uptake	3.6	0.03
GO:0030169	low-density lipoprotein particle binding	3.6	0.03
GO:0030325	adrenal gland development	3.6	0.03
GO:0033145	positive regulation of intracellular steroid hormone receptor signaling pathway	3.6	0.03
GO:0010888	negative regulation of lipid storage	3.6	0.03
GO:0070371	ERK1 and ERK2 cascade	3.6	0.03
GO:1904030	negative regulation of cyclin-dependent protein kinase activity	3.6	0.03
GO:0050794	regulation of cellular process	3.6	0.03
GO:0016102	diterpenoid biosynthetic process	3.5	0.03
GO:0044539	long-chain fatty acid import into cell	3.5	0.03
GO:0046322	negative regulation of fatty acid oxidation	3.5	0.03
GO:0046929	negative regulation of neurotransmitter secretion	3.5	0.03
GO:1901077	regulation of relaxation of muscle	3.5	0.03
GO:0000288	nuclear-transcribed mRNA catabolic process, deadenylation-dependent decay	3.5	0.03
GO:0002138	retinoic acid biosynthetic process	3.5	0.03
GO:0002664	regulation of T cell tolerance induction	3.5	0.03
GO:0003995	acyl-CoA dehydrogenase activity	3.5	0.03
GO:0140354	lipid import into cell	3.5	0.03
GO:0006646	phosphatidylethanolamine biosynthetic process	3.5	0.03
GO:0006809	nitric oxide biosynthetic process	3.5	0.03
GO:0032525	somite rostral/caudal axis specification	3.5	0.03
GO:0033539	fatty acid beta-oxidation using acyl-CoA dehydrogenase	3.5	0.03
GO:0060746	parental behavior	3.5	0.03
GO:1990226	histone methyltransferase binding	3.5	0.03
GO:0099060	integral component of postsynaptic specialization membrane	3.5	0.03
GO:0006140	regulation of nucleotide metabolic process	3.5	0.03
GO:0015908	fatty acid transport	3.5	0.03
GO:0046513	ceramide biosynthetic process	3.5	0.03
GO:0001786	phosphatidylserine binding	3.5	0.03
GO:0005504	fatty acid binding	3.5	0.03
GO:0032007	negative regulation of TOR signaling	3.5	0.03
GO:0046890	regulation of lipid biosynthetic process	3.5	0.03
GO:0009719	response to endogenous stimulus	3.5	0.03
GO:0016616	oxidoreductase activity, acting on the CH-OH group of donors, NAD or NADP as acceptor	3.5	0.03
GO:0001217	DNA-binding transcription repressor activity	3.5	0.03
GO:0001227	DNA-binding transcription repressor activity, RNA polymerase II-specific	3.5	0.03
GO:0006520	cellular amino acid metabolic process	3.5	0.03
GO:1903364	positive regulation of cellular protein catabolic process	3.5	0.03
GO:1904018	positive regulation of vasculature development	3.5	0.03
GO:0019932	second-messenger-mediated signaling	3.5	0.03
GO:0016310	phosphorylation	3.5	0.03
GO:0070988	demethylation	3.5	0.03
GO:0031228	intrinsic component of Golgi membrane	3.5	0.03
GO:0006468	protein phosphorylation	3.5	0.03
GO:0071704	organic substance metabolic process	3.4	0.03
GO:0071222	cellular response to lipopolysaccharide	3.4	0.03
GO:1901861	regulation of muscle tissue development	3.4	0.03
GO:0030154	cell differentiation	3.4	0.03
GO:0051348	negative regulation of transferase activity	3.4	0.03
GO:0048731	system development	3.4	0.03
GO:0006836	neurotransmitter transport	3.4	0.03
GO:0003713	transcription coactivator activity	3.4	0.03
GO:0042056	chemoattractant activity	3.4	0.03
GO:0000578	embryonic axis specification	3.4	0.03
GO:0051354	negative regulation of oxidoreductase activity	3.4	0.03
GO:0005496	steroid binding	3.4	0.03
GO:0042737	drug catabolic process	3.4	0.03
GO:0016874	ligase activity	3.4	0.03
GO:0071333	cellular response to glucose stimulus	3.4	0.03
GO:0098754	detoxification	3.4	0.03
GO:0015645	fatty acid ligase activity	3.4	0.03
GO:0042417	dopamine metabolic process	3.4	0.03
GO:0070989	oxidative demethylation	3.4	0.03
GO:0048745	smooth muscle tissue development	3.4	0.03
GO:0002902	regulation of B cell apoptotic process	3.4	0.03
GO:0004745	retinol dehydrogenase activity	3.4	0.03
GO:0010743	regulation of macrophage derived foam cell differentiation	3.4	0.03
GO:0015101	organic cation transmembrane transporter activity	3.4	0.03
GO:0050789	regulation of biological process	3.4	0.03
GO:0018210	peptidyl-threonine modification	3.4	0.03
GO:0046983	protein dimerization activity	3.4	0.03
GO:0017015	regulation of transforming growth factor beta receptor signaling pathway	3.4	0.03
GO:0051087	chaperone binding	3.4	0.03
GO:0007166	cell surface receptor signaling pathway	3.3	0.04
GO:0050790	regulation of catalytic activity	3.3	0.04
GO:0045595	regulation of cell differentiation	3.3	0.04
GO:0050673	epithelial cell proliferation	3.3	0.04
GO:0007584	response to nutrient	3.3	0.04
GO:0048589	developmental growth	3.3	0.04
GO:0001523	retinoid metabolic process	3.3	0.04
GO:0010677	negative regulation of cellular carbohydrate metabolic process	3.3	0.04
GO:0042493	response to drug	3.3	0.04
GO:1903844	regulation of cellular response to transforming growth factor beta stimulus	3.3	0.04
GO:0015651	quaternary ammonium group transmembrane transporter activity	3.3	0.04
GO:0016233	telomere capping	3.3	0.04
GO:0102991	myristoyl-CoA hydrolase activity	3.3	0.04
GO:0043619	regulation of transcription from RNA polymerase II promoter in response to oxidative stress	3.3	0.04
GO:0070411	I-SMAD binding	3.3	0.04
GO:2000303	regulation of ceramide biosynthetic process	3.3	0.04
GO:2000347	positive regulation of hepatocyte proliferation	3.3	0.04
GO:2001214	positive regulation of vasculogenesis	3.3	0.04
GO:0000289	nuclear-transcribed mRNA poly(A) tail shortening	3.3	0.04
GO:0052695	cellular glucuronidation	3.3	0.04
GO:0030322	stabilization of membrane potential	3.3	0.04
GO:0005212	structural constituent of eye lens	3.3	0.04
GO:0006534	cysteine metabolic process	3.3	0.04
GO:0006658	phosphatidylserine metabolic process	3.3	0.04
GO:0006968	cellular defense response	3.3	0.04
GO:0032825	positive regulation of natural killer cell differentiation	3.3	0.04
GO:0008401	retinoic acid 4-hydroxylase activity	3.3	0.04
GO:0034755	iron ion transmembrane transport	3.3	0.04
GO:0043620	regulation of DNA-templated transcription in response to stress	3.3	0.04
GO:0030509	BMP signaling pathway	3.3	0.04
GO:0006953	acute-phase response	3.3	0.04
GO:0090208	positive regulation of triglyceride metabolic process	3.3	0.04
GO:0090312	positive regulation of protein deacetylation	3.3	0.04
GO:0010508	positive regulation of autophagy	3.3	0.04
GO:0045104	intermediate filament cytoskeleton organization	3.3	0.04
GO:0030518	intracellular steroid hormone receptor signaling pathway	3.3	0.04
GO:0006163	purine nucleotide metabolic process	3.3	0.04
GO:0045860	positive regulation of protein kinase activity	3.2	0.04
GO:0007399	nervous system development	3.2	0.04
GO:0008134	transcription factor binding	3.2	0.04
GO:0048518	positive regulation of biological process	3.2	0.04
GO:0042752	regulation of circadian rhythm	3.2	0.04
GO:2000379	positive regulation of reactive oxygen species metabolic process	3.2	0.04
GO:0009117	nucleotide metabolic process	3.2	0.04
GO:0007623	circadian rhythm	3.2	0.04
GO:0042572	retinol metabolic process	3.2	0.04
GO:0045821	positive regulation of glycolytic process	3.2	0.04
GO:0098688	parallel fiber to Purkinje cell synapse	3.2	0.04
GO:0030057	desmosome	3.2	0.04
GO:0005343	organic acid:sodium symporter activity	3.2	0.04
GO:0031664	regulation of lipopolysaccharide-mediated signaling pathway	3.2	0.04
GO:0071322	cellular response to carbohydrate stimulus	3.2	0.04
GO:0050661	NADP binding	3.2	0.04
GO:0045171	intercellular bridge	3.2	0.04
GO:0015718	monocarboxylic acid transport	3.2	0.04
GO:0071396	cellular response to lipid	3.2	0.04
GO:0015727	lactate transport	3.1	0.04
GO:0016554	cytidine to uridine editing	3.1	0.04
GO:0019336	phenol-containing compound catabolic process	3.1	0.04
GO:0070447	positive regulation of oligodendrocyte progenitor proliferation	3.1	0.04
GO:0070813	hydrogen sulfide metabolic process	3.1	0.04
GO:0071313	cellular response to caffeine	3.1	0.04
GO:0106018	phosphatidylinositol-3,5-bisphosphate phosphatase activity	3.1	0.04
GO:0046292	formaldehyde metabolic process	3.1	0.04
GO:2000321	positive regulation of T-helper 17 cell differentiation	3.1	0.04
GO:2000324	positive regulation of glucocorticoid receptor signaling pathway	3.1	0.04
GO:0072012	glomerulus vasculature development	3.1	0.04
GO:0021960	anterior commissure morphogenesis	3.1	0.04
GO:0046668	regulation of retinal cell programmed cell death	3.1	0.04
GO:1901523	icosanoid catabolic process	3.1	0.04
GO:0098826	endoplasmic reticulum tubular network membrane	3.1	0.04
GO:1902816	regulation of protein localization to microtubule	3.1	0.04
GO:1902817	negative regulation of protein localization to microtubule	3.1	0.04
GO:1902949	positive regulation of tau-protein kinase activity	3.1	0.04
GO:1903215	negative regulation of protein targeting to mitochondrion	3.1	0.04
GO:1903300	negative regulation of hexokinase activity	3.1	0.04
GO:0001922	B-1 B cell homeostasis	3.1	0.04
GO:0002580	regulation of antigen processing and presentation of peptide or polysaccharide antigen via MHC class II	3.1	0.04
GO:1905451	positive regulation of Fc-gamma receptor signaling pathway involved in phagocytosis	3.1	0.04
GO:0003847	1-alkyl-2-acetylglycerophosphocholine esterase activity	3.1	0.04
GO:0003997	acyl-CoA oxidase activity	3.1	0.04
GO:0004157	dihydropyrimidinase activity	3.1	0.04
GO:0004321	fatty-acyl-CoA synthase activity	3.1	0.04
GO:0030124	AP-4 adaptor complex	3.1	0.04
GO:0005173	stem cell factor receptor binding	3.1	0.04
GO:0006104	succinyl-CoA metabolic process	3.1	0.04
GO:0006498	N-terminal protein lipidation	3.1	0.04
GO:0032557	pyrimidine ribonucleotide binding	3.1	0.04
GO:0032792	negative regulation of CREB transcription factor activity	3.1	0.04
GO:0033132	negative regulation of glucokinase activity	3.1	0.04
GO:0008131	primary amine oxidase activity	3.1	0.04
GO:0034184	positive regulation of maintenance of mitotic sister chromatid cohesion	3.1	0.04
GO:0034433	steroid esterification	3.1	0.04
GO:0034434	sterol esterification	3.1	0.04
GO:0034435	cholesterol esterification	3.1	0.04
GO:0008970	phospholipase A1 activity	3.1	0.04
GO:0060406	positive regulation of penile erection	3.1	0.04
GO:0010606	positive regulation of cytoplasmic mRNA processing body assembly	3.1	0.04
GO:0010891	negative regulation of sequestering of triglyceride	3.1	0.04
GO:0035523	protein K29-linked deubiquitination	3.1	0.04
GO:0061156	pulmonary artery morphogenesis	3.1	0.04
GO:0035873	lactate transmembrane transport	3.1	0.04
GO:0035879	plasma membrane lactate transport	3.1	0.04
GO:0061437	renal system vasculature development	3.1	0.04
GO:0061440	kidney vasculature development	3.1	0.04
GO:0061476	response to anticoagulant	3.1	0.04
GO:0061642	chemoattraction of axon	3.1	0.04
GO:0061734	parkin-mediated stimulation of mitophagy in response to mitochondrial depolarization	3.1	0.04
GO:0150003	regulation of spontaneous synaptic transmission	3.1	0.04
GO:0014889	muscle atrophy	3.1	0.04
GO:0015220	choline transmembrane transporter activity	3.1	0.04
GO:0045103	intermediate filament-based process	3.1	0.04
GO:0071331	cellular response to hexose stimulus	3.1	0.04
GO:0046326	positive regulation of glucose import	3.1	0.04
GO:0004712	protein serine/threonine/tyrosine kinase activity	3.1	0.04
GO:0008038	neuron recognition	3.1	0.04
GO:0001932	regulation of protein phosphorylation	3.1	0.04
GO:0071385	cellular response to glucocorticoid stimulus	3.1	0.04
GO:0071813	lipoprotein particle binding	3.1	0.04
GO:0071814	protein-lipid complex binding	3.1	0.04
GO:0046470	phosphatidylcholine metabolic process	3.1	0.04
GO:0035198	miRNA binding	3.1	0.04
GO:0031461	cullin-RING ubiquitin ligase complex	3.1	0.04
GO:0098590	plasma membrane region	3.1	0.04
GO:0051347	positive regulation of transferase activity	3.1	0.04
GO:2000351	regulation of endothelial cell apoptotic process	3.1	0.05
GO:0051055	negative regulation of lipid biosynthetic process	3.1	0.05
GO:0034308	primary alcohol metabolic process	3.1	0.05
GO:0016597	amino acid binding	3.1	0.05
GO:1901862	negative regulation of muscle tissue development	3.1	0.05
GO:0001678	cellular glucose homeostasis	3.1	0.05
GO:1901701	cellular response to oxygen-containing compound	3.1	0.05
GO:0045913	positive regulation of carbohydrate metabolic process	3.1	0.05
GO:0043524	negative regulation of neuron apoptotic process	3.1	0.05
GO:0048534	hematopoietic or lymphoid organ development	3.1	0.05
GO:0060284	regulation of cell development	3	0.05
GO:2000027	regulation of animal organ morphogenesis	3	0.05
GO:0042402	cellular biogenic amine catabolic process	3	0.05
GO:0019585	glucuronate metabolic process	3	0.05
GO:0045236	CXCR chemokine receptor binding	3	0.05
GO:0046113	nucleobase catabolic process	3	0.05
GO:0048019	receptor antagonist activity	3	0.05
GO:1903131	mononuclear cell differentiation	3	0.05
GO:0003188	heart valve formation	3	0.05
GO:0003197	endocardial cushion development	3	0.05
GO:0030224	monocyte differentiation	3	0.05
GO:0006063	uronic acid metabolic process	3	0.05
GO:0032454	histone demethylase activity (H3-K9 specific)	3	0.05
GO:0008356	asymmetric cell division	3	0.05
GO:0009310	amine catabolic process	3	0.05
GO:0060368	regulation of Fc receptor mediated stimulatory signaling pathway	3	0.05
GO:0010761	fibroblast migration	3	0.05
GO:0048856	anatomical structure development	3	0.05
GO:0042490	mechanoreceptor differentiation	3	0.05
GO:1904666	regulation of ubiquitin protein ligase activity	3	0.05
GO:0004602	glutathione peroxidase activity	3	0.05
GO:0033599	regulation of mammary gland epithelial cell proliferation	3	0.05
GO:0048525	negative regulation of viral process	3	0.05
GO:0071345	cellular response to cytokine stimulus	3	0.05
GO:0045332	phospholipid translocation	3	0.05
GO:0071326	cellular response to monosaccharide stimulus	3	0.05
GO:0050850	positive regulation of calcium-mediated signaling	3	0.05
GO:0001102	RNA polymerase II activating transcription factor binding	3	0.05
GO:0010464	regulation of mesenchymal cell proliferation	3	0.05
GO:0009617	response to bacterium	3	0.05
GO:0006879	cellular iron ion homeostasis	3	0.05
GO:0000175	3'-5'-exoribonuclease activity	3	0.05
GO:1903959	regulation of anion transmembrane transport	3	0.05
GO:0030291	protein serine/threonine kinase inhibitor activity	3	0.05
GO:0032369	negative regulation of lipid transport	3	0.05
GO:0090169	regulation of spindle assembly	3	0.05
GO:0004842	ubiquitin-protein transferase activity	3	0.05
GO:0110110	positive regulation of animal organ morphogenesis	3	0.05
GO:0006497	protein lipidation	3	0.05
GO:0016202	regulation of striated muscle tissue development	3	0.05
GO:0071495	cellular response to endogenous stimulus	3	0.05
GO:0017124	SH3 domain binding	3	0.05
GO:0016811	hydrolase activity, acting on carbon-nitrogen (but not peptide) bonds, in linear amides	2.9	0.05
GO:0061061	muscle structure development	2.9	0.05
GO:0140297	DNA-binding transcription factor binding	2.9	0.05
GO:0048878	chemical homeostasis	2.9	0.05
GO:0016620	oxidoreductase activity, acting on the aldehyde or oxo group of donors, NAD or NADP as acceptor	2.9	0.05
GO:0071364	cellular response to epidermal growth factor stimulus	2.9	0.05
GO:1901570	fatty acid derivative biosynthetic process	2.9	0.05
GO:0007098	centrosome cycle	2.9	0.05
GO:0032270	positive regulation of cellular protein metabolic process	2.9	0.05
GO:0043666	regulation of phosphoprotein phosphatase activity	2.9	0.05
GO:0070936	protein K48-linked ubiquitination	2.9	0.05
Analysis done using the Partek Flow package. Gene set column contains Gene Ontology identifiers. Enrichment score: negative natural logarithm of the enrichment P-value derived from the Fisher's exact test. The higher the enrichment score, the more overrepresented the GO category is within the input list of significant genes; only gene sets with a p<0.05 are shown.
