# Supplementary material for: Neonatal thyroxine activation modifies epigenetic programming of the liver
Source: Nat Commun. 2021 Jul 21;12:4446. doi: 10.1038/s41467-021-24748-8 (PMC8295303; doi:10.1038/s41467-021-24748-8)
Supplement: Supplementary file 7 — Supplementary data 4 [file 41467_2021_24748_MOESM7_ESM.xlsx]

## Sheet: Sheet1
Supplementary data 4- Genes downregulated in the Alb-D2KO mouse liver that are within 5,000 bp of a p-RCA area along with their coordinates. Also included are the function of the p-RCAs, the negative transcription factor footprints identified in these p-RCAs, the annotation of the nearest H-site, the RNA-seq Alb-D2KO/control ratio and relative drop in expression.
					Motif								Rna-seq data
	Function	Chr	Start	Stop	Nrf1	Sp1-2-3	Klf1	CTCF	Elk1	E2F3	EGR2	H-site annotation	ratio	drop
Jph1	Insulator	1	16964560	17097890	+	-	-	-	-	-	-		0.59	-1.7
Ankrd44	Promoter	1	54645340	54926388	+	+	-	-	-	-	-		0.67	-1.49
Gm37423	Promoter	1	138968510	138971852	-	+	-	-	+	-	-		0.54	-1.84
Rgs16	Promoter	1	153740349	153745469	-	++	+	-	-	+	-		0.6	-1.66
Rc3h1	Insulator	1	160906418	160974979	-	-	-	-	-	-	-		0.81	-1.23
Fmo1	Insulator	1	162829561	162866611	-	-	-	-	-	-	-		0.75	-1.34
1700047M11Rik*	Insulator	1	182287990	182303326	-	-	-	-	-	-	-	promoter	0.64	-1.56
Tlr5	Promoter	1	182954788	182976045	-	-	-	-	-	-	-		0.65	-1.53
Mcm10	Promoter	2	4989714	5012792	-	-	-	-	-	-	-		0.69	-1.46
Echdc3	Weak Enhancer	2	6188465	6213034	-	-	-	-	-	-	-		0.77	-1.3
Mllt10	Promoter	2	18055237	18212389	-	-	+	-	-	-	-		0.8	-1.25
Cercam	Promoter	2	29869164	29882841	-	++	-	+		-	-		0.59	-1.7
Acvr2a	Promoter	2	48814109	48903270	-	+	+	-	+	-	-		0.8	-1.26
Cobll1	Promoter	2	65088339	65239404	+	+	-	-	+	-	-		0.75	-1.33
Sqor	Insulator	2	122765237	122809570	-	-	-	-	-	-	-		0.73	-1.37
Myef2	Promoter	2	125084628	125123662	-	+	+	-	-	+	+		0.74	-1.35
9030622O22Rik	Promoter	2	147944740	148040204	+	+	-	-	-	-	-		0.65	-1.53
Foxa2	Promoter	2	148042877	148046970	+	+	-	-	-	-	-		0.64	-1.57
Slc52a3	Insulator	2	151996511	152009259	+	-	+	-	-	+	-		0.51	-1.98
Zfp704	Insulator	3	9427020	9610086	-	-	-	-	-	-	-		0.66	-1.51
1700112D23Rik	Promoter	3	28702667	28781109	-	-	+	-	-	-	-		0.55	-1.81
Tm4sf4	Promoter	3	57425314	57441678	-	-	-	-	-	-	-		0.69	-1.44
Tiparp	Promoter	3	65528410	65555519	-	-	+	-	-	+	-		0.74	-1.34
Pdgfc	Promoter	3	81036416	81214041	-	+	+	-	-	-	-		0.68	-1.48
Gm38227	Insulator	3	96263785	96265387	-	-	-	-	+	-	-		0.46	-2.19
Rap1a	Promoter	3	105727267	105801337	-	++	+	-	+	-	-		0.79	-1.27
Gstm6*	Weak Enhancer	3	107938847	107943750	-	-	+	-	-	-	-	promoter	0.53	-1.89
Gstm1	Enhancer	3	108012255	108017974	-	-	-	-	-	-	-		0.7	-1.43
Slc39a8	Promoter	3	135825279	135888573	-	-	-	-	-	-	-		0.79	-1.26
Ddah1	Insulator	3	145758675	145894278	+	-	-	-	-	+	-		0.56	-1.78
Adgrl2	Promoter	3	148815583	148990556	+	+	-	-	+	+	-		0.76	-1.32
Bach2	Weak Enhancer	4	32238804	32586109	-	-	-	-	-	-	-		0.64	-1.56
D630039A03Rik	Insulator	4	57908483	57916298	-	-	-	-	-	+	-		0.47	-2.14
Gm20503	Insulator	4	59003210	59041889	+	+	+	-	+	+	-		0.26	-3.79
Lurap1l	Insulator	4	80910646	80955629	-	-	-	-	+	+	-		0.74	-1.35
Nfib	Promoter	4	82290173	82705751	-	++	+	-	-	+	-		0.75	-1.33
Dock7	Promoter	4	98936671	99120916	+	-	-	-	-	-	-		0.68	-1.47
Tut4	Promoter	4	108459426	108559422	-	-	-	-	+	-	+		0.69	-1.45
Pum1	Promoter	4	130663321	130781565	-	+	-	-	-	-	-		0.8	-1.25
Rnf186	Promoter	4	138967112	138968361	-	-	-	-	-	-	-	intergenic	0.47	-2.12
N4bp2	Promoter	5	65763521	65830109	-	-	-	-	-	-	-		0.76	-1.32
Rbm47	Insulator	5	66016549	66173119	+	+	-	-	-	-	-		0.67	-1.49
Albfm1	Insulator	5	90561107	90597872	-	-	-	-	-	-	-		0.64	-1.56
Arhgap24	Promoter	5	102481391	102897938	-	+	-	-	-	-	+		0.75	-1.33
Gbp11	Insulator	5	105323042	105346473	-	+	+	-	-	-	-		0.26	-3.9
3110082I17Rik*	Weak Enhancer	5	139359739	139460528	-	+	+	-	-	-	-		0.64	-1.57
Smurf1	Promoter	5	144876495	144965848	-	-	-	-	-	-	-		0.76	-1.31
Akr1d1	Promoter	6	37530173	37568816	-	+	+	-	-	-	-		0.78	-1.28
E330009J07Rik	Promoter	6	40401375	40436136	+	+	+	-	-	-	-	intron	0.76	-1.32
Eva1a	Promoter	6	82041043	82093100	+	-	+	-	-	+	-		0.76	-1.31
Gm44005	Insulator	6	88738192	88741365	-	-	-	-	-	+	-		0.6	-1.67
Gm43999	Insulator	6	88742727	88745616	-	-	-	-	-	+	-		0.6	-1.67
Suclg2	Promoter	6	95473009	95718801	+	-	-	-	-	-	-		0.81	-1.24
Atn1	Promoter	6	124742544	124756525	-	-	-	-	-	-	-		0.8	-1.25
Dbp	Promoter	7	45705088	45710204	+	+	+	-	-	-	-		0.74	-1.35
1810026B05Rik	Promoter	7	73539801	73558396	-	-	-	-	+	-	-		0.77	-1.3
Crtc3	Promoter	7	80586627	80688878	-	-	-	-	-	+	-		0.73	-1.37
Acsm5	Insulator	7	119519463	119545552	-	-	-	-	-	-	-		0.7	-1.42
Gm19950	Insulator	7	119607681	119643470	-	-	-	-	-	-	-		0.71	-1.41
Olfr542-ps1	Insulator	7	140717473	140722113	-	-	-	-	-	-	-		0.33	-2.99
BC024386	Promoter	7	140906014	140907984	-	-	-	-	-	-	-		0.79	-1.26
Snapc2	Insulator	8	4253080	4256221	-	+	-	+	-	-	-		0.76	-1.32
Gm17491	Promoter	8	22480291	22483333	-	-	-	-	-	-	-		0.72	-1.39
Rbpms	Promoter	8	33782643	33929864	+	++	-	-	+	-	-		0.78	-1.28
Trmt9b	Promoter	8	36457548	36516571	-	-	-	-	-	+	-		0.53	-1.88
Mtus1*	Weak Promoter	8	40990914	41133727	-	-	-	-	-	-	-	3’UTR	0.78	-1.28
Large1	Promoter	8	72814599	73353541	+	+	-	-	-	-	-		0.79	-1.26
Ces1c	Insulator	8	93099015	93131284	-	-	-	-	-	-	-		0.76	-1.31
Ces1e	Weak Enhancer	8	93201218	93229620	-	-	-	-	-	-	-		0.66	-1.52
Csnk2a2	Weak Enhancer	8	95446096	95490040	+	+	-	-	-	+	-		0.79	-1.26
1190005I06Rik	Promoter	8	120608602	120647633	+	++	-	-	-	+	-		0.68	-1.47
Pknox2	Promoter	9	36890982	37147408	+	-	-	+	-	-	-		0.64	-1.57
Gm47204	Weak Enhancer	9	44477928	44479760	-	-	-	+	-	-	-		0.43	-2.32
A830035O19Rik	Promoter	9	45954101	45955999	-	-	-	-	-	-	-		0.59	-1.7
Dixdc1*	-	9	50662752	50739518	-	-	-	-	-	-	-	intron	0.78	-1.28
Zfp609	Insulator	9	65692391	65827565	-	-	-	-	-	+	-		0.74	-1.35
Gclc	Insulator	9	77754535	77794486	+	-	-	-	-	+	-		0.72	-1.39
Hyal3	Enhancer	9	107580818	107587360	-	-	-	-	-	-	-		0.48	-2.07
Traip	Insulator	9	107950136	107972271	-	-	-	-	-	-	-		0.39	-2.57
Nicn1	Promoter	9	108290429	108296499	-	++	-	-	-	-	-		0.79	-1.27
Acaa1b	Promoter	9	119148023	119157094	-	-	-	-	-	-	-		0.72	-1.4
Pex7	Promoter	10	19853900	19907690	-	-	-	-	+	-	+		0.8	-1.25
Vnn3	Insulator	10	23851462	23869844	-	-	-	-	-	-	-		0.63	-1.59
Gstt3	Promoter	10	75774115	75781415	-	-	-	-	-	+	-		0.7	-1.44
Gstt1	Promoter	10	75783813	75798585	-	-	-	-	-	+	-		0.77	-1.29
Appl2	Weak Enhancer	10	83600033	83648739	-	-	-	-	-	-	-		0.77	-1.3
Stab2	Insulator	10	86841198	87008026	-	-	-	-	-	-	-		0.81	-1.24
Cradd	Promoter	10	95174746	95324134	+	-	-	-	-	+	-		0.76	-1.32
Socs2	Promoter	10	95385362	95417181	-	+	-	-	-	+	-		0.25	-3.96
Tbc1d30	Promoter	10	121263820	121351279	+	++	-	-	-	+	-		0.61	-1.64
Ikzf4	Promoter	10	128630843	128669359	-	-	-	-	-	+	-		0.38	-2.66
Flcn	Promoter	11	59791408	59810017	-	-	-	-	-	+	-		0.66	-1.52
Ncor1	Promoter	11	62316426	62458542	+	-	-	-	+	-	-		0.8	-1.24
Rnf167	Promoter	11	70647235	70651422	+	+	-	-	+	-	-		0.78	-1.29
Cdk5r1	Promoter	11	80477023	80481185	-	-	-	-	-	-	-		0.62	-1.61
Abcc3	Promoter	11	94343295	94392998	-	+	+	-	-	-	-		0.61	-1.65
Afmid	Promoter	11	117825924	117839909	-	+	-	-	+	-	-		0.76	-1.32
Atxn7l1	Weak Enhancer	12	33147693	33373186	-	-	-	-	-	-	-	non-coding	0.63	-1.59
Gm24233	Insulator	12	59134072	59134194	-	-	+	-	-	-	-		0.42	-2.4
Sav1	Promoter	12	69965012	69987003	+	-	-	-	-	+	-		0.74	-1.35
Zbtb1	Promoter	12	76370266	76396951	+	++	-	-	-	-	+		0.79	-1.27
Acot2	Promoter	12	83987861	83993874	-	-	+	-	-	-			0.46	-2.19
Dnal1	Promoter	12	84114366	84147499	+	-	-	-	-	+	+		0.58	-1.74
Serpina6	Insulator	12	103646630	103657213	-	-	-	-	-	+	-		0.67	-1.49
Gm34667	Promoter	12	109990882	110023874	-	-	-	-	-	-	-		0.65	-1.53
Eif5*	Promoter	12	111538016	111546753	+	-	-	-	-	-	-	promoter	0.8	-1.24
Ighm	Promoter	12	113418558	113422731	-	-	-	-	-	-	-		0.58	-1.74
Aldh5a1	Promoter	13	24907579	24937662	-	+	-	+	-	+	-		0.81	-1.24
Dsp*	Promoter	13	38151294	38198578	-	+	+	-	-	-	-	Intron/Cds	0.75	-1.34
Dapk1	Insulator	13	60601947	60763192	-	-	-	-	-	-	-		0.74	-1.34
Pde4d*	Promoter	13	108449948	109953462	-	-	-	-	-	-	-	intron	0.57	-1.76
Chdh	Promoter	14	30009023	30040528	-	++	-	-	-	+	-		0.8	-1.25
AW549877	Promoter	15	3982035	3995745	-	-	+	-	-	-	+		0.77	-1.3
Prkaa1	Promoter	15	5143861	5181900	-	++	-	-	-	+	-		0.8	-1.25
Dpys	Promoter	15	39768487	39857471	-	-	-	-	-	-	-		0.77	-1.31
Gm49413	Weak Enhancer	15	76577825	76580864	-	-	-	-	-	-	-		0.29	-3.5
1110025M09Rik	Promoter	15	81584174	81585029	-	+	-	-	-	-	-		0.59	-1.69
Sco2*	Promoter	15	89371637	89373847	-	+	-	+	-	-	-	promoter	0.6	-1.67
Tymp*	Promoter	15	89371931	89377040	-	+	-	+	-	-	-	promoter	0.64	-1.57
Odf3b*	Promoter	15	89377449	89379588	-	+	-	-	-	+	-	promoter	0.73	-1.37
Adcy6	Promoter	15	98589973	98610077	-	-	-	-	-	-	-		0.81	-1.24
Soat2	Promoter	15	102150526	102163470	-	-	+	-	+	-	-		0.76	-1.31
Soat2	Promoter	15	102150526	102163470									0.76	-1.31
Kng2	Insulator	16	22985854	23029483	-	-	-	-	-	-	-		0.8	-1.26
B630019A10Rik	Promoter	16	23175280	23224447	-	-	-	-	-	-	-		0.65	-1.54
Gm15746	Promoter	16	23197095	23198122	-	-	-	-	-	-	-		0.46	-2.2
BC106179	Promoter	16	23220656	23225485	+	-	-	-	-	-	-		0.38	-2.62
Gm31583	Insulator	16	24085083	24090090	-	-	+	-	-	+	-		0.64	-1.55
Pla1a	Insulator	16	38396117	38433146	-	-	+	-	-	-	+		0.68	-1.47
Gm15638	Promoter	16	45945606	45971371	-	-	-	-	-	-	-		0.67	-1.5
C2cd2	Promoter	16	97855209	97962599	+	-	+	-	-	-	-		0.82	-1.22
Angptl4	Promoter	17	33773750	33781831	-	++	+	-	-	-	-		0.76	-1.31
Gm20522	Promoter	17	35122738	35126441	-	++	+	-	+	-	+		0.44	-2.25
1700001C19Rik	Promoter	17	47412734	47437377	-	-	-	-	-	-	-		0.78	-1.29
Kat2b	Promoter	17	53566861	53672721	-	-	-	-	+	-	-		0.81	-1.23
Osbpl1a	Weak Enhancer	18	12755314	12941842	-	-	-	-	-	-	-		0.8	-1.24
Kdm3b	Insulator	18	34777047	34838661	-	+	-	-		-	-		0.77	-1.3
Cdo1*	Promoter	18	46713193	46728396	-	+	-	-	+	-	-	Intron/3’UTR	0.72	-1.39
Ahnak	Promoter	19	8989284	9076915	+	+	-	-	-	+	-		0.77	-1.29
1700018L02Rik	Promoter	19	29046245	29048730	+	-	-	-	-	-	-		0.53	-1.9
Papss2	Promoter	19	32595790	32667188	-	-	-	-	-	+	-		0.78	-1.29
Dnmbp	Promoter	19	43846821	43940192	+	+	-	+	+	-	-		0.77	-1.3
Stag2	Insulator	X	42149317	42277186	-	-	-	-	+	-	-		0.77	-1.29
G6pdx	Promoter	X	74409483	74429195	-	+	+	-	-	+	-		0.73	-1.37
Gk	Promoter	X	85701937	85776820	-	-	-	-	-	-	-		0.75	-1.34
Rab9	Promoter	X	166457253	166479868	-	+	+	-	-	-	-		0.74	-1.35
The function for each p-RCA area was defined according to the H3K4me1 (enhancer) and H3K4me3 (promoter) signal ratio. Signals were summarized as transcripts per kilobase millions (TPM) values in each p-RCA region and grouped. The p-RCA regions with a TPM >4 for either H3K4me3 or H3K4me1 were placed into one of three categories: High ratios >1.5 were classified as a ‘promoter’; ratios <0.67 were c…
