# Supplementary material for: Neonatal thyroxine activation modifies epigenetic programming of the liver
Source: Nat Commun. 2021 Jul 21;12:4446. doi: 10.1038/s41467-021-24748-8 (PMC8295303; doi:10.1038/s41467-021-24748-8)
Supplement: Supplementary file 8 — Supplementary data 5 [file 41467_2021_24748_MOESM8_ESM.xlsx]

## Sheet: Sheet1
Supplementary data 5- Distribution of i-RCA and p-RCA across TADs within chromosome 1.
	TADs regions			i-RCA		p-RCA
Chr	Start	Stop	Name	Start	Stop	Start	Stop
chr1	4365581	6420580	TAD1_chr1	4769005	4769242	6359208	6359491
chr1	6420581	7208580	TAD2_chr1
chr1	7208581	9523580	TAD3_chr1
chr1	9523581	9737580	TAD4_chr1	9631561	9631836
chr1	9737581	13116580	TAD5_chr1			10993170	10993608
chr1	13116581	13713580	TAD6_chr1
chr1	13713581	14884580	TAD7_chr1
chr1	14884581	16418580	TAD8_chr1	15997194	15997471	16105696	16105926
chr1	16418581	16775580	TAD9_chr1
chr1	16775581	17159580	TAD10_chr1			17097719	17098091
chr1	17159581	20290580	TAD11_chr1
chr1	20290581	20563580	TAD12_chr1
chr1	20563581	20917580	TAD13_chr1
chr1	20917581	21379580	TAD14_chr1	21101320	21101531	21240250	21240743
				21231766	21232282
chr1	21379581	23132338	TAD15_chr1	22116534	22116775
chr1	23132339	23324338	TAD16_chr1
chr1	23324339	23546338	TAD17_chr1
chr1	23546339	23802338	TAD18_chr1
chr1	23802339	24310338	TAD19_chr1
chr1	24310339	30797344	TAD20_chr1
chr1	30797345	31244344	TAD21_chr1			30873863	30874281
chr1	31244345	34038344	TAD22_chr1
chr1	34038345	34255344	TAD23_chr1
chr1	34255345	34497344	TAD24_chr1
chr1	34497345	35004344	TAD25_chr1
chr1	35004345	36201344	TAD26_chr1
chr1	36201345	36348344	TAD27_chr1	36252777	36253102
chr1	36348345	36575344	TAD28_chr1			36539285	36539579
chr1	36575345	36794344	TAD29_chr1	36684173	36684398
chr1	36794345	37312344	TAD30_chr1
chr1	37312345	37491344	TAD31_chr1
chr1	37491345	37719344	TAD32_chr1
chr1	37719345	38208344	TAD33_chr1	38176143	38176410
chr1	38208345	39019344	TAD34_chr1
chr1	39019345	39418344	TAD35_chr1
chr1	39418345	39609344	TAD36_chr1
chr1	39609345	40149344	TAD37_chr1
chr1	40149345	40464344	TAD38_chr1	40156084	40156425	40266457	40266801
				40163414	40163807
				40171895	40172303
				40175158	40175572
chr1	40464345	40615344	TAD39_chr1
chr1	40615345	43167344	TAD40_chr1
chr1	43167345	43343344	TAD41_chr1
chr1	43343345	43798344	TAD42_chr1
chr1	43798345	44266344	TAD43_chr1
chr1	44266345	45842344	TAD44_chr1
chr1	45842345	46105344	TAD45_chr1
chr1	46105345	47048344	TAD46_chr1
chr1	47048345	50993343	TAD47_chr1
chr1	50993344	51480343	TAD48_chr1
chr1	51480344	51689343	TAD49_chr1			51512340	51512662
chr1	51689344	52018343	TAD50_chr1			51915532	51916168
chr1	52018344	52177343	TAD51_chr1
chr1	52177344	52356343	TAD52_chr1
chr1	52356344	52701343	TAD53_chr1
chr1	52701344	53732343	TAD54_chr1	53070553	53070998
chr1	53732344	54452343	TAD55_chr1
chr1	54452344	55058343	TAD56_chr1	54615018	54615302	54926248	54926723
chr1	55058344	55283343	TAD57_chr1
chr1	55283344	55454343	TAD58_chr1
chr1	55454344	55941343	TAD59_chr1
chr1	55941344	57462343	TAD60_chr1
chr1	57462344	58036343	TAD61_chr1
chr1	58036344	58387343	TAD62_chr1			58112906	58113260
chr1	58387344	58778343	TAD63_chr1			58713180	58713506
chr1	58778344	59325343	TAD64_chr1
chr1	59325344	59706343	TAD65_chr1	59368167	59368441
				59423662	59424014
chr1	59706344	60125343	TAD66_chr1
chr1	60125344	60937343	TAD67_chr1	60641340	60641788	60180804	60181174
				60827087	60827360	60409195	60409774
chr1	60937344	61039343	TAD68_chr1
chr1	61039344	61830073	TAD69_chr1			61638721	61638967
chr1	61830074	62766073	TAD70_chr1
chr1	62766074	63237073	TAD71_chr1			63112806	63113221
chr1	63237074	63689073	TAD72_chr1
chr1	63689074	64558073	TAD73_chr1
chr1	64558074	64738073	TAD74_chr1
chr1	64738074	65075073	TAD75_chr1	65010279	65010452
chr1	65075074	65323073	TAD76_chr1
chr1	65323074	66148073	TAD77_chr1
chr1	66148074	66714073	TAD78_chr1
chr1	66714074	67049073	TAD79_chr1
chr1	67049074	67268073	TAD80_chr1	67077793	67078074
				67103943	67104196
chr1	67268074	69196073	TAD81_chr1
chr1	69196074	69804073	TAD82_chr1
chr1	69804074	71588073	TAD83_chr1
chr1	71588074	72261073	TAD84_chr1	71886953	71887216	72225740	72226048
				72123761	72123931
chr1	72261074	72921073	TAD85_chr1	72772791	72773055
				72773209	72773581
				72854745	72855201
chr1	72921074	73917073	TAD86_chr1	73901633	73901821
				73902268	73902615
chr1	73917074	74226073	TAD87_chr1	74190455	74190695	74016581	74016978
				74196085	74196256	74125198	74125387
chr1	74226074	74878073	TAD88_chr1	74400494	74400858
chr1	74878074	75310074	TAD89_chr1	74964558	74964745
				75148785	75149085
chr1	75310075	75606074	TAD90_chr1
chr1	75606075	77534074	TAD91_chr1
chr1	77534075	78482074	TAD92_chr1
chr1	78482075	78716074	TAD93_chr1	78538531	78538756
				78567994	78568458
				78649738	78650033
chr1	78716075	80127074	TAD94_chr1
chr1	80127075	80555074	TAD95_chr1
chr1	80555075	81304074	TAD96_chr1
chr1	81304075	82307074	TAD97_chr1	82159288	82159517
				82168985	82169243
chr1	82307075	82743074	TAD98_chr1
chr1	82743075	83719074	TAD99_chr1
chr1	83719075	84293074	TAD100_chr1
chr1	84293075	84700074	TAD101_chr1
chr1	84700075	84930074	TAD102_chr1
chr1	84930075	87986074	TAD103_chr1	85853389	85853584	85793889	85794645
				86040942	86041373
				86509460	86509830
				86532464	86532676
				87174213	87174567
chr1	87986075	88260074	TAD104_chr1
chr1	88260075	88494074	TAD105_chr1
chr1	88494075	88968074	TAD106_chr1	88745320	88745533
chr1	88968075	89081074	TAD107_chr1
chr1	89081075	89308074	TAD108_chr1
chr1	89308075	89846074	TAD109_chr1
chr1	89846075	90207074	TAD110_chr1	89943339	89943518
chr1	90207075	90625074	TAD111_chr1
chr1	90625075	91112074	TAD112_chr1
chr1	91112075	91540074	TAD113_chr1			91299771	91300366
						91414111	91414574
chr1	91540075	91912074	TAD114_chr1
chr1	91912075	92506074	TAD115_chr1
chr1	92506075	92807076	TAD116_chr1
chr1	92807077	93439076	TAD117_chr1
chr1	93439077	93790076	TAD118_chr1
chr1	93790077	94540076	TAD119_chr1	94079192	94079392
chr1	94540077	94811076	TAD120_chr1
chr1	94811077	95746076	TAD121_chr1
chr1	95746077	95882076	TAD122_chr1
chr1	95882077	99675076	TAD123_chr1
chr1	99675077	102454076	TAD124_chr1
chr1	102454077	106862076	TAD125_chr1	105113197	105113410	105891133	105891329
				105906191	105906742
				105954146	105954393
				105977603	105978005
				106395624	106395800
chr1	106862077	107541076	TAD126_chr1
chr1	107541077	107949076	TAD127_chr1
chr1	107949077	108317076	TAD128_chr1
chr1	108317077	108750076	TAD129_chr1
chr1	108750077	109415076	TAD130_chr1	109369421	109369634
chr1	109415077	120191076	TAD131_chr1	119163770	119164162
				119191220	119191510
				119295213	119295637
				119302331	119302586
				120100483	120100755
chr1	120191077	120413076	TAD132_chr1	121335846	121336151
				121348864	121349418
chr1	120413077	120658076	TAD133_chr1
chr1	120658077	120983076	TAD134_chr1
chr1	120983077	121392076	TAD135_chr1
chr1	121392077	122469076	TAD136_chr1
chr1	122469077	123102076	TAD137_chr1
chr1	123102077	123485076	TAD138_chr1
chr1	123485077	127237076	TAD139_chr1	125607521	125607705
chr1	127237077	127494076	TAD140_chr1
chr1	127494077	128330076	TAD141_chr1
chr1	128330077	128872076	TAD142_chr1
chr1	128872077	129375076	TAD143_chr1
chr1	129375077	129671076	TAD144_chr1
chr1	129671077	130243076	TAD145_chr1
chr1	130243077	130766076	TAD146_chr1	130634108	130634288
chr1	130766077	132980076	TAD147_chr1	131245992	131246192	131097756	131098009
				131555243	131555408	131970389	131971010
				132155858	132156048
				132157468	132157709
				132170152	132170367
				132312757	132312928
				132338065	132338651
chr1	132980077	133171076	TAD148_chr1
chr1	133171077	133474076	TAD149_chr1	133306889	133307092	133366756	133367282
						133385600	133385774
chr1	133474077	133788076	TAD150_chr1	133664571	133664748
chr1	133788077	134901076	TAD151_chr1	133882619	133883013
				133896409	133896597
				134060899	134061453
chr1	134901077	135025076	TAD152_chr1	134151754	134151937	134234604	134235296
				134344648	134344901
chr1	135025077	135264076	TAD153_chr1
chr1	135264077	135527076	TAD154_chr1			135283055	135284292
chr1	135527077	135806076	TAD155_chr1			135729069	135729589
chr1	135806077	136020076	TAD156_chr1	135811354	135811532
				135865652	135865827
chr1	136020077	136247076	TAD157_chr1
chr1	136247077	136551076	TAD158_chr1
chr1	136551077	137021076	TAD159_chr1	137010355	137011025
chr1	137021077	137323076	TAD160_chr1
chr1	137323077	138426076	TAD161_chr1
chr1	138426077	138660076	TAD162_chr1
chr1	138660077	139146076	TAD163_chr1	138912341	138912560	138963183	138963655
chr1	139146077	139991076	TAD164_chr1
chr1	139991077	140205076	TAD165_chr1
chr1	140205077	140705076	TAD166_chr1
chr1	140705077	141712076	TAD167_chr1
chr1	141712077	142044076	TAD168_chr1
chr1	142044077	142447076	TAD169_chr1
chr1	142447077	142600076	TAD170_chr1
chr1	142600077	145626629	TAD171_chr1			143702757	143703101
chr1	145626630	146246629	TAD172_chr1
chr1	146246630	152155629	TAD173_chr1	151025099	151025628
				151128066	151128404
				151177726	151178039
chr1	152155630	152369629	TAD174_chr1	151264688	151265069
chr1	152369630	152861629	TAD175_chr1
chr1	152861630	153274629	TAD176_chr1
chr1	153274630	153654629	TAD177_chr1	153559366	153559537
chr1	153654630	154356629	TAD178_chr1	154149017	154149369	153740184	153740436
						153749318	153749738
						153749318	153749738
chr1	154356630	154609629	TAD179_chr1
chr1	154609630	155304629	TAD180_chr1	155275029	155275285
chr1	155304630	155683629	TAD181_chr1			155558018	155558400
chr1	155683630	156068629	TAD182_chr1
chr1	156068630	156574629	TAD183_chr1
chr1	156574630	156859629	TAD184_chr1	156741986	156742160
chr1	156859630	157102629	TAD185_chr1	157081107	157081725
chr1	157102630	157410629	TAD186_chr1
chr1	157410630	157892629	TAD187_chr1
chr1	157892630	158193629	TAD188_chr1
chr1	158193630	158646630	TAD189_chr1
chr1	158646631	158838630	TAD190_chr1
chr1	158838631	159025630	TAD191_chr1
chr1	159025631	159218630	TAD192_chr1
chr1	159218631	159488630	TAD193_chr1
chr1	159488631	160590630	TAD194_chr1
chr1	160590631	161081630	TAD195_chr1			160978442	160978644
chr1	161081631	162128630	TAD196_chr1
chr1	162128631	162316630	TAD197_chr1
chr1	162316631	162663630	TAD198_chr1
chr1	162663631	163135630	TAD199_chr1			162866509	162866731
chr1	163135631	163318630	TAD200_chr1
chr1	163318631	163665630	TAD201_chr1	163338971	163339217
chr1	163665631	163914630	TAD202_chr1
chr1	163914631	164272630	TAD203_chr1	164220348	164220580
chr1	164272631	164442630	TAD204_chr1
chr1	164442631	164691630	TAD205_chr1	164521509	164521670
chr1	164691631	165046630	TAD206_chr1	164713934	164714477	164899540	164899751
chr1	165046631	166242630	TAD207_chr1	165120463	165120819	165484677	165485000
				165583635	165583815	165503434	165503974
				165736249	165736432
				165760565	165760785
chr1	166242631	167105630	TAD208_chr1
chr1	167105631	167698630	TAD209_chr1	167337536	167337702	167284930	167285224
						167284930	167285224
chr1	167698631	168097630	TAD210_chr1
chr1	168097631	169131630	TAD211_chr1
chr1	169131631	169324630	TAD212_chr1	169166061	169166284
chr1	169324631	169597630	TAD213_chr1
chr1	169597631	171409630	TAD214_chr1	170292592	170292965	170215308	170215515
				170632475	170632668	170644331	170644633
				170694741	170695130	170868555	170868751
				171168922	171169335	171224854	171225271
				171204287	171204679	171344206	171344606
				171212933	171213186
chr1	171409631	171872630	TAD215_chr1	171546444	171547044	171541184	171541582
				171548201	171548843	171558061	171559682
chr1	171872631	172134630	TAD216_chr1
chr1	172134631	172558630	TAD217_chr1
chr1	172558631	172799630	TAD218_chr1	172619346	172619532	172697536	172698328
chr1	172799631	173034630	TAD219_chr1
chr1	173034631	173213630	TAD220_chr1
chr1	173213631	173452630	TAD221_chr1
chr1	173452631	173954630	TAD222_chr1
chr1	173954631	174307630	TAD223_chr1
chr1	174307631	174526630	TAD224_chr1
chr1	174526631	175363630	TAD225_chr1	174959934	174960401	174921673	174921927
chr1	175363631	176489630	TAD226_chr1
chr1	176489631	176948630	TAD227_chr1
chr1	176948631	178526630	TAD228_chr1			178329979	178330438
						178336453	178336692
chr1	178526631	178621630	TAD229_chr1
chr1	178621631	178802630	TAD230_chr1
chr1	178802631	179145630	TAD231_chr1
chr1	179145631	179646630	TAD232_chr1
chr1	179646631	180061630	TAD233_chr1	179844938	179845234
chr1	180061631	180413630	TAD234_chr1	180215148	180215357	180245691	180246386
				180225954	180226155
				180286377	180286739
chr1	180413631	181412630	TAD235_chr1	180715277	180715506
				180848157	180848395
				181022336	181022549
				181272975	181273152
chr1	181412631	181564630	TAD236_chr1
chr1	181564631	181723630	TAD237_chr1			180641233	180641426
chr1	181723631	182178630	TAD238_chr1
chr1	182178631	182368630	TAD239_chr1	182268298	182268576	182287826	182288094
chr1	182368631	182506630	TAD240_chr1	182386380	182386763
chr1	182506631	183181630	TAD241_chr1	182539297	182539658	182954688	182955252
				182562757	182563574
				182991032	182991214
chr1	183181631	183551630	TAD242_chr1
chr1	183551631	184056630	TAD243_chr1
chr1	184056631	184277630	TAD244_chr1	184235706	184235887
chr1	184277631	184483630	TAD245_chr1
chr1	184483631	184905630	TAD246_chr1	184853353	184853720	184810969	184811658
						184827004	184827626
chr1	186070379	186254378	TAD247_chr1
chr1	186254379	186606378	TAD248_chr1
chr1	186606379	187028378	TAD249_chr1
chr1	187028379	187346378	TAD250_chr1
chr1	187346379	188579378	TAD251_chr1
chr1	188579379	188938378	TAD252_chr1
chr1	188938379	189260378	TAD253_chr1
chr1	189260379	190800378	TAD254_chr1	190042175	190042628
				190059077	190059411
chr1	190800379	191480378	TAD255_chr1	191126033	191126392
				191414041	191414342
				191420383	191421238
chr1	191480379	191852378	TAD256_chr1	191494107	191494309
				191639923	191640458
				191641421	191641761
				191834925	191835093
chr1	191852379	192720378	TAD257_chr1	191880997	191881235
				191964146	191964695
				191965187	191965362
chr1	192720379	193118378	TAD258_chr1	193090376	193090609
chr1	193118379	193399378	TAD259_chr1	193386228	193386476
chr1	193399379	193648378	TAD260_chr1
chr1	193648379	193973381	TAD261_chr1
chr1	193973382	194542693	TAD262_chr1	194361400	194361712
				194482776	194482993
chr1	194542694	194778693	TAD263_chr1
chr1	194778694	194973693	TAD264_chr1
chr1	194973694	195212693	TAD265_chr1
chr1	195212694	196431693	TAD266_chr1
chr1	196431694	196642693	TAD267_chr1
chr1	196642694	197195432	TAD267_chr1end
TAD is topologically associating domain; Chr is chromosome; p-RCAs is RCA area in core promoters and i-RCA is RCA area intergenic. The TDA coordinates utilized in the analysis were obtained from Matthews and Waxman manuscript (ref #31). The TDAs present/absence in each category (a-b) was analyzed using Chi-square calculator. (a) P-RCA(+)/I-RCA (+): 26; (b) I-RCA (+)/P-RCA (-): 48; (c) I-RCA (-)/P…
