# Supplementary material for: Neonatal thyroxine activation modifies epigenetic programming of the liver
Source: Nat Commun. 2021 Jul 21;12:4446. doi: 10.1038/s41467-021-24748-8 (PMC8295303; doi:10.1038/s41467-021-24748-8)
Supplement: Supplementary file 9 — Supplementary data 6 [file 41467_2021_24748_MOESM9_ESM.xlsx]

## Sheet: Sheet1
Supplementary data 6- Distribution of i-RCA and p-RCA across TADs within 146 genes containing p-RCA:negative-RNA-seq.
	TADs regions			i-RCA		p-RCA
Chr	Start	Stop	Name	Start	Stop	Start	Stop
chr1	4365581	6420580	TAD1_chr1
chr1	6420581	7208580	TAD2_chr1
chr1	7208581	9523580	TAD3_chr1
chr1	9523581	9737580	TAD4_chr1
chr1	9737581	13116580	TAD5_chr1
chr1	13116581	13713580	TAD6_chr1
chr1	13713581	14884580	TAD7_chr1
chr1	14884581	16418580	TAD8_chr1	15997194	15997471
chr1	16418581	16775580	TAD9_chr1
chr1	16775581	17159580	TAD10_chr1			17097719	17098091
chr1	17159581	20290580	TAD11_chr1
chr1	20290581	20563580	TAD12_chr1
chr1	20563581	20917580	TAD13_chr1
chr1	20917581	21379580	TAD14_chr1
chr1	21379581	23132338	TAD15_chr1
chr1	23132339	23324338	TAD16_chr1
chr1	23324339	23546338	TAD17_chr1
chr1	23546339	23802338	TAD18_chr1
chr1	23802339	24310338	TAD19_chr1
chr1	24310339	30797344	TAD20_chr1
chr1	30797345	31244344	TAD21_chr1
chr1	31244345	34038344	TAD22_chr1
chr1	34038345	34255344	TAD23_chr1
chr1	34255345	34497344	TAD24_chr1
chr1	34497345	35004344	TAD25_chr1
chr1	35004345	36201344	TAD26_chr1
chr1	36201345	36348344	TAD27_chr1
chr1	36348345	36575344	TAD28_chr1
chr1	36575345	36794344	TAD29_chr1
chr1	36794345	37312344	TAD30_chr1
chr1	37312345	37491344	TAD31_chr1
chr1	37491345	37719344	TAD32_chr1
chr1	37719345	38208344	TAD33_chr1
chr1	38208345	39019344	TAD34_chr1
chr1	39019345	39418344	TAD35_chr1
chr1	39418345	39609344	TAD36_chr1
chr1	39609345	40149344	TAD37_chr1
chr1	40149345	40464344	TAD38_chr1
chr1	40464345	40615344	TAD39_chr1
chr1	40615345	43167344	TAD40_chr1
chr1	43167345	43343344	TAD41_chr1
chr1	43343345	43798344	TAD42_chr1
chr1	43798345	44266344	TAD43_chr1
chr1	44266345	45842344	TAD44_chr1
chr1	45842345	46105344	TAD45_chr1
chr1	46105345	47048344	TAD46_chr1
chr1	47048345	50993343	TAD47_chr1
chr1	50993344	51480343	TAD48_chr1
chr1	51480344	51689343	TAD49_chr1
chr1	51689344	52018343	TAD50_chr1
chr1	52018344	52177343	TAD51_chr1
chr1	52177344	52356343	TAD52_chr1
chr1	52356344	52701343	TAD53_chr1
chr1	52701344	53732343	TAD54_chr1
chr1	53732344	54452343	TAD55_chr1
chr1	54452344	55058343	TAD56_chr1	54615018	54615302	54926248	54926723
chr1	55058344	55283343	TAD57_chr1
chr1	55283344	55454343	TAD58_chr1
chr1	55454344	55941343	TAD59_chr1
chr1	55941344	57462343	TAD60_chr1
chr1	57462344	58036343	TAD61_chr1
chr1	58036344	58387343	TAD62_chr1
chr1	58387344	58778343	TAD63_chr1
chr1	58778344	59325343	TAD64_chr1
chr1	59325344	59706343	TAD65_chr1
chr1	59706344	60125343	TAD66_chr1
chr1	60125344	60937343	TAD67_chr1
chr1	60937344	61039343	TAD68_chr1
chr1	61039344	61830073	TAD69_chr1
chr1	61830074	62766073	TAD70_chr1
chr1	62766074	63237073	TAD71_chr1
chr1	63237074	63689073	TAD72_chr1
chr1	63689074	64558073	TAD73_chr1
chr1	64558074	64738073	TAD74_chr1
chr1	64738074	65075073	TAD75_chr1
chr1	65075074	65323073	TAD76_chr1
chr1	65323074	66148073	TAD77_chr1
chr1	66148074	66714073	TAD78_chr1
chr1	66714074	67049073	TAD79_chr1
chr1	67049074	67268073	TAD80_chr1
chr1	67268074	69196073	TAD81_chr1
chr1	69196074	69804073	TAD82_chr1
chr1	69804074	71588073	TAD83_chr1
chr1	71588074	72261073	TAD84_chr1
chr1	72261074	72921073	TAD85_chr1
chr1	72921074	73917073	TAD86_chr1
chr1	73917074	74226073	TAD87_chr1
chr1	74226074	74878073	TAD88_chr1
chr1	74878074	75310074	TAD89_chr1
chr1	75310075	75606074	TAD90_chr1
chr1	75606075	77534074	TAD91_chr1
chr1	77534075	78482074	TAD92_chr1
chr1	78482075	78716074	TAD93_chr1
chr1	78716075	80127074	TAD94_chr1
chr1	80127075	80555074	TAD95_chr1
chr1	80555075	81304074	TAD96_chr1
chr1	82307075	82743074	TAD98_chr1
chr1	82743075	83719074	TAD99_chr1
chr1	83719075	84293074	TAD100_chr1
chr1	84293075	84700074	TAD101_chr1
chr1	84700075	84930074	TAD102_chr1
chr1	84930075	87986074	TAD103_chr1
chr1	87986075	88260074	TAD104_chr1
chr1	88260075	88494074	TAD105_chr1
chr1	88494075	88968074	TAD106_chr1
chr1	88968075	89081074	TAD107_chr1
chr1	89081075	89308074	TAD108_chr1
chr1	89308075	89846074	TAD109_chr1
chr1	89846075	90207074	TAD110_chr1
chr1	90207075	90625074	TAD111_chr1
chr1	90625075	91112074	TAD112_chr1
chr1	91112075	91540074	TAD113_chr1
chr1	91540075	91912074	TAD114_chr1
chr1	91912075	92506074	TAD115_chr1
chr1	92506075	92807076	TAD116_chr1
chr1	92807077	93439076	TAD117_chr1
chr1	93439077	93790076	TAD118_chr1
chr1	93790077	94540076	TAD119_chr1
chr1	94540077	94811076	TAD120_chr1
chr1	94811077	95746076	TAD121_chr1
chr1	95746077	95882076	TAD122_chr1
chr1	95882077	99675076	TAD123_chr1
chr1	99675077	102454076	TAD124_chr1
chr1	102454077	106862076	TAD125_chr1
chr1	106862077	107541076	TAD126_chr1
chr1	107541077	107949076	TAD127_chr1
chr1	107949077	108317076	TAD128_chr1
chr1	108317077	108750076	TAD129_chr1
chr1	108750077	109415076	TAD130_chr1
chr1	109415077	120191076	TAD131_chr1
chr1	120191077	120413076	TAD132_chr1
chr1	120413077	120658076	TAD133_chr1
chr1	120658077	120983076	TAD134_chr1
chr1	120983077	121392076	TAD135_chr1
chr1	121392077	122469076	TAD136_chr1
chr1	122469077	123102076	TAD137_chr1
chr1	123102077	123485076	TAD138_chr1
chr1	123485077	127237076	TAD139_chr1
chr1	127237077	127494076	TAD140_chr1
chr1	127494077	128330076	TAD141_chr1
chr1	128330077	128872076	TAD142_chr1
chr1	128872077	129375076	TAD143_chr1
chr1	129375077	129671076	TAD144_chr1
chr1	129671077	130243076	TAD145_chr1
chr1	130243077	130766076	TAD146_chr1
chr1	130766077	132980076	TAD147_chr1
chr1	132980077	133171076	TAD148_chr1
chr1	133171077	133474076	TAD149_chr1
chr1	133474077	133788076	TAD150_chr1
chr1	133788077	134901076	TAD151_chr1
chr1	134901077	135025076	TAD152_chr1
chr1	135025077	135264076	TAD153_chr1
chr1	135264077	135527076	TAD154_chr1
chr1	135527077	135806076	TAD155_chr1
chr1	135806077	136020076	TAD156_chr1
chr1	136020077	136247076	TAD157_chr1
chr1	136247077	136551076	TAD158_chr1
chr1	136551077	137021076	TAD159_chr1
chr1	137021077	137323076	TAD160_chr1
chr1	137323077	138426076	TAD161_chr1
chr1	138426077	138660076	TAD162_chr1	138912341	138912560
chr1	138660077	139146076	TAD163_chr1			138963183	138963655
chr1	139146077	139991076	TAD164_chr1
chr1	139991077	140205076	TAD165_chr1
chr1	140205077	140705076	TAD166_chr1
chr1	140705077	141712076	TAD167_chr1
chr1	141712077	142044076	TAD168_chr1
chr1	142044077	142447076	TAD169_chr1
chr1	142447077	142600076	TAD170_chr1
chr1	142600077	145626629	TAD171_chr1
chr1	145626630	146246629	TAD172_chr1
chr1	146246630	152155629	TAD173_chr1
chr1	152155630	152369629	TAD174_chr1
chr1	152369630	152861629	TAD175_chr1
chr1	152861630	153274629	TAD176_chr1
chr1	153274630	153654629	TAD177_chr1	153559366	153559537
chr1	153654630	154356629	TAD178_chr1	154149017	154149369	153740184	153740436
						153749318	153749738
chr1	154356630	154609629	TAD179_chr1
chr1	154609630	155304629	TAD180_chr1	155275029	155275285
chr1	155304630	155683629	TAD181_chr1
chr1	155683630	156068629	TAD182_chr1
chr1	156068630	156574629	TAD183_chr1
chr1	156574630	156859629	TAD184_chr1
chr1	156859630	157102629	TAD185_chr1
chr1	157102630	157410629	TAD186_chr1
chr1	157410630	157892629	TAD187_chr1
chr1	157892630	158193629	TAD188_chr1
chr1	158193630	158646630	TAD189_chr1
chr1	158646631	158838630	TAD190_chr1
chr1	158838631	159025630	TAD191_chr1
chr1	159025631	159218630	TAD192_chr1
chr1	159218631	159488630	TAD193_chr1
chr1	159488631	160590630	TAD194_chr1
chr1	160590631	161081630	TAD195_chr1			160978442	160978644
chr1	161081631	162128630	TAD196_chr1
chr1	162128631	162316630	TAD197_chr1
chr1	162316631	162663630	TAD198_chr1
chr1	162663631	163135630	TAD199_chr1			162866509	162866731
chr1	163135631	163318630	TAD200_chr1
chr1	163318631	163665630	TAD201_chr1	163338971	163339217
chr1	163665631	163914630	TAD202_chr1
chr1	163914631	164272630	TAD203_chr1	164220348	164220580
chr1	164272631	164442630	TAD204_chr1
chr1	164442631	164691630	TAD205_chr1
chr1	164691631	165046630	TAD206_chr1
chr1	165046631	166242630	TAD207_chr1
chr1	166242631	167105630	TAD208_chr1
chr1	167105631	167698630	TAD209_chr1
chr1	167698631	168097630	TAD210_chr1
chr1	168097631	169131630	TAD211_chr1
chr1	169131631	169324630	TAD212_chr1
chr1	169324631	169597630	TAD213_chr1
chr1	169597631	171409630	TAD214_chr1
chr1	171409631	171872630	TAD215_chr1
chr1	171872631	172134630	TAD216_chr1
chr1	172134631	172558630	TAD217_chr1
chr1	172558631	172799630	TAD218_chr1
chr1	172799631	173034630	TAD219_chr1
chr1	173034631	173213630	TAD220_chr1
chr1	173213631	173452630	TAD221_chr1
chr1	173452631	173954630	TAD222_chr1
chr1	173954631	174307630	TAD223_chr1
chr1	174307631	174526630	TAD224_chr1
chr1	174526631	175363630	TAD225_chr1
chr1	175363631	176489630	TAD226_chr1
chr1	176489631	176948630	TAD227_chr1
chr1	176948631	178526630	TAD228_chr1
chr1	178526631	178621630	TAD229_chr1
chr1	178621631	178802630	TAD230_chr1
chr1	178802631	179145630	TAD231_chr1
chr1	179145631	179646630	TAD232_chr1
chr1	179646631	180061630	TAD233_chr1
chr1	180061631	180413630	TAD234_chr1
chr1	180413631	181412630	TAD235_chr1
chr1	181412631	181564630	TAD236_chr1
chr1	181564631	181723630	TAD237_chr1
chr1	181723631	182178630	TAD238_chr1
chr1	182178631	182368630	TAD239_chr1	182268298	182268576	182287826	182288094
chr1	182368631	182506630	TAD240_chr1	182386380	182386763
chr1	182506631	183181630	TAD241_chr1	182539297	182539658	182954688	182955252
				182562757	182563574
				182991032	182991214
chr1	183181631	183551630	TAD242_chr1
chr1	183551631	184056630	TAD243_chr1
chr1	184056631	184277630	TAD244_chr1
chr1	184277631	184483630	TAD245_chr1
chr1	184483631	184905630	TAD246_chr1
chr1	186070379	186254378	TAD247_chr1
chr1	186254379	186606378	TAD248_chr1
chr1	186606379	187028378	TAD249_chr1
chr1	187028379	187346378	TAD250_chr1
chr1	187346379	188579378	TAD251_chr1
chr1	188579379	188938378	TAD252_chr1
chr1	188938379	189260378	TAD253_chr1
chr1	189260379	190800378	TAD254_chr1
chr1	190800379	191480378	TAD255_chr1
chr1	191480379	191852378	TAD256_chr1
chr1	191852379	192720378	TAD257_chr1
chr1	192720379	193118378	TAD258_chr1
chr1	193118379	193399378	TAD259_chr1
chr1	193399379	193648378	TAD260_chr1
chr1	193648379	193973381	TAD261_chr1
chr1	193973382	194542693	TAD262_chr1
chr1	194542694	194778693	TAD263_chr1
chr1	194778694	194973693	TAD264_chr1
chr1	194973694	195212693	TAD265_chr1
chr1	195212694	196431693	TAD266_chr1
chr1	196431694	196642693	TAD267_chr1
chr1	196642694	197195432	TAD267_chr1end
chr10	3262039	7542297	TAD1972_chr10
chr10	7542298	7974297	TAD1973_chr10
chr10	7974298	8429297	TAD1974_chr10
chr10	8429298	9484297	TAD1975_chr10
chr10	9484298	10063297	TAD1976_chr10
chr10	10063298	10309297	TAD1977_chr10
chr10	10309298	11079297	TAD1978_chr10
chr10	11079298	12376297	TAD1979_chr10
chr10	12376298	12736305	TAD1980_chr10
chr10	12736306	13172305	TAD1981_chr10
chr10	13172306	13263305	TAD1982_chr10
chr10	13263306	13943305	TAD1983_chr10
chr10	13943306	14452305	TAD1984_chr10
chr10	14452306	14983305	TAD1985_chr10
chr10	14983306	17451305	TAD1986_chr10
chr10	17451306	17952305	TAD1987_chr10	17727481	17728179
chr10	17952306	18260305	TAD1988_chr10
chr10	18260306	18629305	TAD1989_chr10
chr10	18629306	18940305	TAD1990_chr10
chr10	18940306	19422305	TAD1991_chr10			19907301	19907793
chr10	19422306	19611305	TAD1992_chr10
chr10	19611306	19853305	TAD1993_chr10
chr10	19853306	20060305	TAD1994_chr10
chr10	20060306	20682305	TAD1995_chr10
chr10	20682306	20934305	TAD1996_chr10
chr10	20934306	21094305	TAD1997_chr10
chr10	21094306	21761305	TAD1998_chr10	21460081	21460369
chr10	21761306	22226305	TAD1999_chr10
chr10	22226306	22814305	TAD2000_chr10
chr10	22814306	23374305	TAD2001_chr10
chr10	23374306	23510305	TAD2002_chr10
chr10	23510306	23872305	TAD2003_chr10	23839016	23839261	23851327	23851523
chr10	23872306	24042305	TAD2004_chr10
chr10	24042306	24353305	TAD2005_chr10	24317182	24317454
chr10	24353306	24666305	TAD2006_chr10
chr10	24666306	24966305	TAD2007_chr10
chr10	24966306	25224305	TAD2008_chr10
chr10	25224306	25389305	TAD2009_chr10
chr10	25389306	26059305	TAD2010_chr10
chr10	26059306	26399305	TAD2011_chr10
chr10	26399306	26631305	TAD2012_chr10
chr10	26631306	28477305	TAD2013_chr10
chr10	28477306	29829305	TAD2014_chr10
chr10	29829306	30232305	TAD2015_chr10
chr10	30232306	30556305	TAD2016_chr10
chr10	30556306	31451305	TAD2017_chr10
chr10	31451306	33683305	TAD2018_chr10
chr10	33683306	34081305	TAD2019_chr10
chr10	34081306	36753305	TAD2020_chr10
chr10	36753306	38567305	TAD2021_chr10
chr10	38567306	38816305	TAD2022_chr10
chr10	38816306	39257305	TAD2023_chr10
chr10	39257306	39961305	TAD2024_chr10
chr10	39961306	40293305	TAD2025_chr10
chr10	40293306	40680305	TAD2026_chr10
chr10	40680306	41011305	TAD2027_chr10
chr10	41011306	41134305	TAD2028_chr10
chr10	41134306	41440305	TAD2029_chr10
chr10	41440306	41683305	TAD2030_chr10
chr10	41683306	42025305	TAD2031_chr10
chr10	42025306	43265305	TAD2032_chr10
chr10	43265306	43657305	TAD2033_chr10
chr10	43657306	43810305	TAD2034_chr10
chr10	43810306	43957305	TAD2035_chr10
chr10	43957306	44175305	TAD2036_chr10
chr10	44175306	44767305	TAD2037_chr10
chr10	44767306	45112305	TAD2038_chr10
chr10	45112306	45659305	TAD2039_chr10
chr10	45659306	50639305	TAD2040_chr10
chr10	50639306	51249305	TAD2041_chr10
chr10	51249306	51509305	TAD2042_chr10
chr10	51509306	51808305	TAD2043_chr10
chr10	51808306	52154305	TAD2044_chr10
chr10	52154306	52793305	TAD2045_chr10
chr10	52793306	53318305	TAD2046_chr10
chr10	53318306	53533305	TAD2047_chr10
chr10	53533306	53809305	TAD2048_chr10
chr10	53809306	56072305	TAD2049_chr10
chr10	56072306	56733305	TAD2050_chr10
chr10	56733306	57146305	TAD2051_chr10
chr10	57146306	57717247	TAD2052_chr10
chr10	57717248	58039247	TAD2053_chr10
chr10	58039248	58597247	TAD2054_chr10
chr10	58597248	58833247	TAD2055_chr10
chr10	58833248	59334247	TAD2056_chr10
chr10	59334248	60224247	TAD2057_chr10
chr10	60224248	60549247	TAD2058_chr10
chr10	60549248	60889247	TAD2059_chr10
chr10	60889248	61267247	TAD2060_chr10
chr10	61267248	61890247	TAD2061_chr10
chr10	61890248	62578247	TAD2062_chr10
chr10	62578248	62903247	TAD2063_chr10
chr10	62903248	66305247	TAD2064_chr10
chr10	66305248	66778247	TAD2065_chr10
chr10	66778248	67304247	TAD2066_chr10
chr10	67304248	67469247	TAD2067_chr10
chr10	67469248	68352247	TAD2068_chr10
chr10	68352248	68612247	TAD2069_chr10
chr10	68612248	68824247	TAD2070_chr10
chr10	68824248	69128247	TAD2071_chr10
chr10	69128248	69313247	TAD2072_chr10
chr10	69313248	69776247	TAD2073_chr10
chr10	69776248	70702247	TAD2074_chr10
chr10	70702248	70902247	TAD2075_chr10
chr10	70902248	72494247	TAD2076_chr10
chr10	72494248	74359244	TAD2077_chr10
chr10	74359245	74486244	TAD2078_chr10
chr10	74486245	74974244	TAD2079_chr10
chr10	74974245	75444244	TAD2080_chr10
chr10	75444245	76225244	TAD2081_chr10	75853565	75853741	75780775	75781296
chr10	76225245	76533244	TAD2082_chr10
chr10	76533245	76728244	TAD2083_chr10
chr10	76728245	76977244	TAD2084_chr10
chr10	76977245	77641244	TAD2085_chr10
chr10	77641245	77934244	TAD2086_chr10
chr10	77934245	79140244	TAD2087_chr10
chr10	79140245	80179244	TAD2088_chr10
chr10	80179245	81091244	TAD2089_chr10
chr10	81091245	82366244	TAD2090_chr10
chr10	82366245	82668244	TAD2091_chr10
chr10	82668245	83023244	TAD2092_chr10	82899837	82900212
chr10	83023245	83250244	TAD2093_chr10
chr10	83250245	83936244	TAD2094_chr10			83637366	83637729
chr10	83936245	84601244	TAD2095_chr10
chr10	84601245	85936244	TAD2096_chr10
chr10	85936245	86467244	TAD2097_chr10
chr10	86467245	86985244	TAD2098_chr10			86972034	86972224
chr10	86985245	87813244	TAD2099_chr10	87051736	87052123
				87518258	87518873
chr10	87813245	88210244	TAD2100_chr10
chr10	88210245	88773244	TAD2101_chr10	88507640	88508121
chr10	88773245	89525244	TAD2102_chr10
chr10	89525245	90175244	TAD2103_chr10
chr10	90175245	90705244	TAD2104_chr10
chr10	90705245	92495244	TAD2105_chr10
chr10	92495245	93034244	TAD2106_chr10
chr10	93034245	93292244	TAD2107_chr10
chr10	93292245	93679244	TAD2108_chr10	93425781	93425969
chr10	93679245	93853244	TAD2109_chr10
chr10	93853245	94080244	TAD2110_chr10
chr10	94080245	94441133	TAD2111_chr10
chr10	94441134	94961133	TAD2112_chr10
chr10	94961134	95350133	TAD2113_chr10	94992236	94992405	95323525	95324257
				95147335	95147885
chr10	95350134	95567133	TAD2114_chr10	95438907	95439296	95416527	95417606
chr10	95567134	95659133	TAD2115_chr10
chr10	95659134	96075133	TAD2116_chr10	95695839	95696246
chr10	96075134	96808133	TAD2117_chr10	96125722	96126062
chr10	96808134	97929133	TAD2118_chr10
chr10	97929134	98616133	TAD2119_chr10
chr10	98616134	99092133	TAD2120_chr10
chr10	99092134	101895133	TAD2121_chr10
chr10	101895134	102346133	TAD2122_chr10
chr10	102346134	105304555	TAD2123_chr10
chr10	105304556	106341555	TAD2124_chr10
chr10	106341556	106860555	TAD2125_chr10
chr10	106860556	107210555	TAD2126_chr10
chr10	107210556	107718555	TAD2127_chr10
chr10	107718556	107894555	TAD2128_chr10
chr10	107894556	109157555	TAD2129_chr10
chr10	109157556	109318555	TAD2130_chr10
chr10	109318556	110212555	TAD2131_chr10
chr10	110212556	110550555	TAD2132_chr10
chr10	110550556	110716555	TAD2133_chr10
chr10	110716556	110926555	TAD2134_chr10
chr10	110926556	111410555	TAD2135_chr10
chr10	111410556	112241555	TAD2136_chr10
chr10	112241556	114602555	TAD2137_chr10
chr10	114602556	115082555	TAD2138_chr10
chr10	115082556	115643555	TAD2139_chr10
chr10	115643556	115764555	TAD2140_chr10
chr10	115764556	116342555	TAD2141_chr10
chr10	116342556	116670555	TAD2142_chr10
chr10	116670556	117154555	TAD2143_chr10
chr10	117154556	117594555	TAD2144_chr10
chr10	117594556	118004555	TAD2145_chr10
chr10	118004556	118544555	TAD2146_chr10
chr10	118544556	119224555	TAD2147_chr10
chr10	119224556	119668555	TAD2148_chr10
chr10	119668556	120150555	TAD2149_chr10
chr10	120150556	120317555	TAD2150_chr10
chr10	120317556	120720555	TAD2151_chr10
chr10	120720556	121065555	TAD2152_chr10
chr10	121065556	121535555	TAD2153_chr10			121310983	121311350
						121351326	121351598
chr10	121535556	121982555	TAD2154_chr10
chr10	121982556	122219555	TAD2155_chr10	122051930	122052126
chr10	122219556	122665555	TAD2156_chr10
chr10	122665556	124520555	TAD2157_chr10	123846735	123846973
chr10	124520556	124946555	TAD2158_chr10
chr10	124946556	125086555	TAD2159_chr10
chr10	125086556	126325555	TAD2160_chr10
chr10	126325556	126525555	TAD2161_chr10
chr10	126525556	127101555	TAD2162_chr10
chr10	127101556	127476555	TAD2163_chr10
chr10	127476556	128424555	TAD2164_chr10
chr10	128424556	129993255	TAD2164_chr10end	128590154	128590650	128626258	128626577
chr11	3836503	4340502	TAD2165_chr11
chr11	4340503	4998502	TAD2166_chr11
chr11	4998503	5164502	TAD2167_chr11
chr11	5164503	5860502	TAD2168_chr11
chr11	5860503	6540502	TAD2169_chr11
chr11	6540503	6689502	TAD2170_chr11
chr11	6689503	7100502	TAD2171_chr11
chr11	7100503	8314502	TAD2172_chr11
chr11	8314503	8858502	TAD2173_chr11
chr11	8858503	9124502	TAD2174_chr11
chr11	9124503	11339502	TAD2175_chr11
chr11	11339503	11694502	TAD2176_chr11
chr11	11694503	11892502	TAD2177_chr11
chr11	11892503	12203502	TAD2178_chr11
chr11	12203503	12482502	TAD2179_chr11
chr11	12482503	16399502	TAD2180_chr11
chr11	16399503	16861502	TAD2181_chr11
chr11	16861503	18742502	TAD2182_chr11
chr11	18742503	18943502	TAD2183_chr11
chr11	18943503	19688502	TAD2184_chr11
chr11	19688503	20015502	TAD2185_chr11
chr11	20015503	20323502	TAD2186_chr11
chr11	20323503	20665502	TAD2187_chr11
chr11	20665503	21198502	TAD2188_chr11
chr11	21198503	21373502	TAD2189_chr11
chr11	21373503	21510502	TAD2190_chr11
chr11	21510503	22532502	TAD2191_chr11
chr11	22532503	22878499	TAD2192_chr11
chr11	22878500	23190499	TAD2193_chr11
chr11	23190500	23556499	TAD2194_chr11
chr11	23556500	23881499	TAD2195_chr11
chr11	23881500	25790499	TAD2196_chr11
chr11	25790500	27750499	TAD2197_chr11
chr11	27750500	27813499	TAD2198_chr11
chr11	27813500	28485499	TAD2199_chr11
chr11	28485500	29143499	TAD2200_chr11
chr11	29143500	29443499	TAD2201_chr11
chr11	29443500	29794499	TAD2202_chr11
chr11	29794500	29971499	TAD2203_chr11
chr11	29971500	30561499	TAD2204_chr11
chr11	30561500	31148499	TAD2205_chr11
chr11	31148500	31552499	TAD2206_chr11
chr11	31552500	31890499	TAD2207_chr11
chr11	31890500	32062499	TAD2208_chr11
chr11	32062500	32228499	TAD2209_chr11
chr11	32228500	32332499	TAD2210_chr11
chr11	32332500	32507499	TAD2211_chr11
chr11	32507500	32641499	TAD2212_chr11
chr11	32641500	33053499	TAD2213_chr11
chr11	33053500	33605499	TAD2214_chr11
chr11	33605500	33840499	TAD2215_chr11
chr11	33840500	34638001	TAD2216_chr11
chr11	34638002	35840001	TAD2217_chr11
chr11	35840002	40629001	TAD2218_chr11
chr11	40629002	43239001	TAD2219_chr11
chr11	43239002	43563001	TAD2220_chr11
chr11	43563002	44400001	TAD2221_chr11
chr11	44400002	44839001	TAD2222_chr11
chr11	44839002	45747001	TAD2223_chr11
chr11	45747002	46058001	TAD2224_chr11
chr11	46058002	48554001	TAD2225_chr11
chr11	48554002	48959001	TAD2226_chr11
chr11	48959002	49121001	TAD2227_chr11
chr11	49121002	49420001	TAD2228_chr11
chr11	49420002	50235001	TAD2229_chr11
chr11	50235002	50352001	TAD2230_chr11
chr11	50352002	50592001	TAD2231_chr11
chr11	50592002	51398001	TAD2232_chr11
chr11	51398002	52212001	TAD2233_chr11
chr11	52212002	53065001	TAD2234_chr11
chr11	53065002	53271001	TAD2235_chr11
chr11	53271002	53709001	TAD2236_chr11
chr11	53709002	54099001	TAD2237_chr11
chr11	54099002	54689001	TAD2238_chr11
chr11	54689002	55315001	TAD2239_chr11
chr11	55315002	57285001	TAD2240_chr11
chr11	57285002	57609001	TAD2241_chr11
chr11	57609002	57752001	TAD2242_chr11
chr11	57752002	59319001	TAD2243_chr11	58927776	58928598
chr11	59319002	59411001	TAD2244_chr11
chr11	59411002	59649001	TAD2245_chr11
chr11	59649002	59904001	TAD2246_chr11			59787286	59787779
chr11	59904002	60244001	TAD2247_chr11	60048716	60049133
				60224702	60225168
chr11	60244002	60372001	TAD2248_chr11
chr11	60372002	60496001	TAD2249_chr11
chr11	60496002	60920001	TAD2250_chr11
chr11	60920002	61225001	TAD2251_chr11
chr11	61225002	61746001	TAD2252_chr11
chr11	61746002	62112001	TAD2253_chr11
chr11	62112002	62420001	TAD2254_chr11			62457282	62457662
chr11	62420002	62539001	TAD2255_chr11
chr11	62539002	62699001	TAD2256_chr11
chr11	62699002	63005001	TAD2257_chr11
chr11	63005002	64551001	TAD2258_chr11
chr11	64551002	64786001	TAD2259_chr11
chr11	64786002	65455001	TAD2260_chr11
chr11	65455002	66692001	TAD2261_chr11
chr11	66692002	66915001	TAD2262_chr11
chr11	66915002	67174001	TAD2263_chr11
chr11	67174002	67500001	TAD2264_chr11
chr11	67500002	67778001	TAD2265_chr11
chr11	67778002	68249001	TAD2266_chr11
chr11	68249002	68864001	TAD2267_chr11
chr11	68864002	69386001	TAD2268_chr11
chr11	69386002	70037001	TAD2269_chr11
chr11	70037002	71116001	TAD2270_chr11	70741718	70742139	70654258	70654826
				70822189	70822606
chr11	71116002	72370001	TAD2271_chr11
chr11	72370002	74186001	TAD2272_chr11
chr11	74186002	74402001	TAD2273_chr11
chr11	74402002	74732001	TAD2274_chr11
chr11	74732002	74983001	TAD2275_chr11
chr11	74983002	75566001	TAD2276_chr11
chr11	75566002	76034001	TAD2277_chr11
chr11	76034002	76267001	TAD2278_chr11
chr11	76267002	76470001	TAD2279_chr11
chr11	76470002	76765001	TAD2280_chr11
chr11	76765002	76905001	TAD2281_chr11
chr11	76905002	77145001	TAD2282_chr11
chr11	77145002	77310001	TAD2283_chr11
chr11	77310002	77503001	TAD2284_chr11
chr11	77503002	77799001	TAD2285_chr11
chr11	77799002	78345001	TAD2286_chr11
chr11	78345002	78652001	TAD2287_chr11
chr11	78652002	78791001	TAD2288_chr11
chr11	78791002	79241001	TAD2289_chr11
chr11	79241002	79504001	TAD2290_chr11
chr11	79504002	79784001	TAD2291_chr11
chr11	79784002	80224001	TAD2292_chr11
chr11	80224002	80490001	TAD2293_chr11			80476494	80477124
chr11	80490002	80700001	TAD2294_chr11
chr11	80700002	81777001	TAD2295_chr11
chr11	81777002	82019001	TAD2296_chr11
chr11	82019002	82401001	TAD2297_chr11
chr11	82401002	82718001	TAD2298_chr11
chr11	82718002	83090001	TAD2299_chr11
chr11	83090002	83340001	TAD2300_chr11
chr11	83340002	83572001	TAD2301_chr11
chr11	83572002	84216001	TAD2302_chr11
chr11	84216002	84628001	TAD2303_chr11
chr11	84628002	85184001	TAD2304_chr11
chr11	85184002	85650001	TAD2305_chr11
chr11	85650002	86048001	TAD2306_chr11
chr11	86048002	86302001	TAD2307_chr11
chr11	86302002	86510001	TAD2308_chr11
chr11	86510002	86960001	TAD2309_chr11
chr11	86960002	87410001	TAD2310_chr11
chr11	87410002	87605001	TAD2311_chr11
chr11	87605002	87757001	TAD2312_chr11
chr11	87757002	88034001	TAD2313_chr11
chr11	88034002	88609813	TAD2314_chr11
chr11	88609814	88694813	TAD2315_chr11
chr11	88694814	88936813	TAD2316_chr11
chr11	88936814	89801813	TAD2317_chr11
chr11	89801814	90044813	TAD2318_chr11
chr11	90044814	90548813	TAD2319_chr11
chr11	90548814	93347813	TAD2320_chr11
chr11	93347814	93729813	TAD2321_chr11
chr11	93729814	93972813	TAD2322_chr11
chr11	93972814	94170813	TAD2323_chr11
chr11	94170814	95118813	TAD2324_chr11	94273324	94273803	94392549	94393110
				94716778	94717111
chr11	95118814	96126813	TAD2325_chr11
chr11	96126814	96599813	TAD2326_chr11
chr11	96599814	98542813	TAD2327_chr11
chr11	98542814	98704813	TAD2328_chr11
chr11	98704814	99026813	TAD2329_chr11
chr11	99026814	99188813	TAD2330_chr11
chr11	99188814	99265813	TAD2331_chr11
chr11	99265814	100172813	TAD2332_chr11
chr11	100172814	100572813	TAD2333_chr11
chr11	100572814	100829813	TAD2334_chr11
chr11	100829814	101449813	TAD2335_chr11
chr11	101449814	101608813	TAD2336_chr11
chr11	101608814	102129813	TAD2337_chr11
chr11	102129814	102318813	TAD2338_chr11
chr11	102318814	103460813	TAD2339_chr11
chr11	103460814	103826813	TAD2340_chr11
chr11	103826814	104113813	TAD2341_chr11
chr11	104113814	104399813	TAD2342_chr11
chr11	104399814	105188813	TAD2343_chr11
chr11	105188814	105783813	TAD2344_chr11
chr11	105783814	106631813	TAD2345_chr11
chr11	106631814	106890813	TAD2346_chr11
chr11	106890814	107046813	TAD2347_chr11
chr11	107046814	107363813	TAD2348_chr11
chr11	107363814	107712813	TAD2349_chr11
chr11	107712814	107866813	TAD2350_chr11
chr11	107866814	108290813	TAD2351_chr11
chr11	108290814	109086813	TAD2352_chr11
chr11	109086814	109491813	TAD2353_chr11
chr11	109491814	109741813	TAD2354_chr11
chr11	109741814	110170813	TAD2355_chr11
chr11	110170814	110377813	TAD2356_chr11
chr11	110377814	111359813	TAD2357_chr11
chr11	111359814	111707813	TAD2358_chr11
chr11	111707814	112642813	TAD2359_chr11
chr11	112642814	113036813	TAD2360_chr11
chr11	113036814	113508813	TAD2361_chr11
chr11	113508814	113700813	TAD2362_chr11
chr11	113700814	114510813	TAD2363_chr11
chr11	114510814	115149813	TAD2364_chr11
chr11	115149814	115751813	TAD2365_chr11
chr11	115751814	116723813	TAD2366_chr11
chr11	116723814	116922813	TAD2367_chr11
chr11	116922814	117071813	TAD2368_chr11
chr11	117071814	117241813	TAD2369_chr11
chr11	117241814	117691813	TAD2370_chr11
chr11	117691814	118853813	TAD2371_chr11			117825765	117826004
chr11	118853814	119124813	TAD2372_chr11
chr11	119124814	119775813	TAD2373_chr11
chr11	119775814	120295813	TAD2374_chr11
chr11	120295814	121083813	TAD2375_chr11
chr11	121083814	121304813	TAD2376_chr11
chr11	121304814	121692813	TAD2377_chr11
chr11	121692814	121843856	TAD2377_chr11end
chr12	3436500	4102499	TAD2378_chr12
chr12	4102500	4567307	TAD2379_chr12
chr12	4567308	5034305	TAD2380_chr12
chr12	5034306	8024305	TAD2381_chr12
chr12	8024306	8323305	TAD2382_chr12
chr12	8323306	8614305	TAD2383_chr12
chr12	8614306	9046305	TAD2384_chr12
chr12	9046306	10606305	TAD2385_chr12
chr12	10606306	11195305	TAD2386_chr12
chr12	11195306	11519305	TAD2387_chr12
chr12	11519306	12151305	TAD2388_chr12
chr12	12151306	12417305	TAD2389_chr12
chr12	12417306	12961305	TAD2390_chr12
chr12	12961306	13235305	TAD2391_chr12
chr12	13235306	15528305	TAD2392_chr12
chr12	15528306	16516305	TAD2393_chr12
chr12	16516306	18557305	TAD2394_chr12
chr12	18557306	19146354	TAD2395_chr12
chr12	19146355	19740354	TAD2396_chr12
chr12	19740355	20675360	TAD2397_chr12
chr12	20675361	20930360	TAD2398_chr12
chr12	20930361	21087360	TAD2399_chr12
chr12	21087361	21599360	TAD2400_chr12
chr12	21599361	24964364	TAD2401_chr12
chr12	24964365	25040364	TAD2402_chr12
chr12	25040365	25679364	TAD2403_chr12
chr12	25679365	27186364	TAD2404_chr12
chr12	27186365	28283364	TAD2405_chr12
chr12	28283365	29169364	TAD2406_chr12
chr12	29169365	31073364	TAD2407_chr12
chr12	31073365	31266364	TAD2408_chr12
chr12	31266365	32041364	TAD2409_chr12
chr12	32041365	32182364	TAD2410_chr12
chr12	32182365	32631364	TAD2411_chr12
chr12	32631365	32981364	TAD2412_chr12	32681977	32682305
				32910156	32910353
chr12	32981365	33296364	TAD2413_chr12
chr12	33296365	33596364	TAD2414_chr12			33315341	33315706
chr12	33596365	33695364	TAD2415_chr12
chr12	33695365	34130364	TAD2416_chr12
chr12	34130365	35887171	TAD2417_chr12	35182793	35182968
chr12	35887172	36574086	TAD2418_chr12
chr12	36574087	36928086	TAD2419_chr12
chr12	36928087	37406086	TAD2420_chr12
chr12	37406087	38869086	TAD2421_chr12
chr12	38869087	40228086	TAD2422_chr12
chr12	40228087	40786086	TAD2423_chr12
chr12	40786087	40940086	TAD2424_chr12
chr12	40940087	41555086	TAD2425_chr12
chr12	41555087	41836086	TAD2426_chr12
chr12	41836087	42232086	TAD2427_chr12
chr12	42232087	45257486	TAD2428_chr12
chr12	45257487	45719486	TAD2429_chr12
chr12	45719487	45919486	TAD2430_chr12
chr12	45919487	46288486	TAD2431_chr12
chr12	46288487	52427486	TAD2432_chr12
chr12	52427487	53113486	TAD2433_chr12
chr12	53113487	53751486	TAD2434_chr12
chr12	53751487	54004486	TAD2435_chr12
chr12	54004487	55179486	TAD2436_chr12
chr12	55179487	55670486	TAD2437_chr12
chr12	55670487	55809486	TAD2438_chr12
chr12	55809487	56190486	TAD2439_chr12
chr12	56190487	56387486	TAD2440_chr12
chr12	56387487	56627486	TAD2441_chr12
chr12	56627487	56964486	TAD2442_chr12
chr12	56964487	57753486	TAD2443_chr12
chr12	57753487	58312486	TAD2444_chr12
chr12	58312487	58665486	TAD2445_chr12
chr12	58665487	58907486	TAD2446_chr12
chr12	58907487	60057486	TAD2447_chr12	59195154	59195561	59130264	59130503
chr12	60057487	60351486	TAD2448_chr12
chr12	60351487	66000486	TAD2449_chr12
chr12	66000487	70227486	TAD2450_chr12	69364204	69364390	69987007	69987418
chr12	70227487	70412486	TAD2451_chr12
chr12	70412487	70702486	TAD2452_chr12
chr12	70702487	70814486	TAD2453_chr12
chr12	70814487	71021486	TAD2454_chr12
chr12	71021487	71569486	TAD2455_chr12
chr12	71569487	72034486	TAD2456_chr12
chr12	72034487	72268486	TAD2457_chr12
chr12	72268487	72840486	TAD2458_chr12
chr12	72840487	73189486	TAD2459_chr12
chr12	73189487	73547486	TAD2460_chr12
chr12	73547487	73797486	TAD2461_chr12
chr12	73797487	73929486	TAD2462_chr12
chr12	73929487	74096486	TAD2463_chr12
chr12	74096487	74644486	TAD2464_chr12
chr12	74644487	74787486	TAD2465_chr12
chr12	74787487	75137486	TAD2466_chr12
chr12	75137487	76518486	TAD2467_chr12			76369926	76370628
chr12	76518487	76868486	TAD2468_chr12
chr12	76868487	77299486	TAD2469_chr12
chr12	77299487	77920486	TAD2470_chr12
chr12	77920487	78067486	TAD2471_chr12
chr12	78067487	78331486	TAD2472_chr12
chr12	78331487	78678486	TAD2473_chr12
chr12	78678487	79955486	TAD2474_chr12
chr12	79955487	80406486	TAD2475_chr12
chr12	80406487	80705486	TAD2476_chr12
chr12	80705487	81249486	TAD2477_chr12
chr12	81249487	81540486	TAD2478_chr12
chr12	81540487	81831486	TAD2479_chr12
chr12	81831487	82062486	TAD2480_chr12
chr12	82062487	82294486	TAD2481_chr12
chr12	82294487	82684486	TAD2482_chr12
chr12	82684487	82880486	TAD2483_chr12
chr12	82880487	83089486	TAD2484_chr12
chr12	83089487	83586486	TAD2485_chr12
chr12	83586487	84176486	TAD2486_chr12	83923227	83923460	83987732	83988225
				83999362	83999585	84114214	84114427
chr12	84176487	84869449	TAD2487_chr12
chr12	84869450	85661449	TAD2488_chr12
chr12	85661450	85798449	TAD2489_chr12
chr12	85798450	85953449	TAD2490_chr12
chr12	85953450	86412449	TAD2491_chr12
chr12	86412450	86664449	TAD2492_chr12
chr12	86664450	86837449	TAD2493_chr12
chr12	86837450	87023449	TAD2494_chr12
chr12	87023450	87450449	TAD2495_chr12
chr12	87450450	87999449	TAD2496_chr12
chr12	87999450	88924449	TAD2497_chr12
chr12	88924450	89301002	TAD2498_chr12
chr12	89301003	89424943	TAD2498.1_chr12
chr12	89424944	92603939	TAD2499_chr12
chr12	92603940	93102939	TAD2500_chr12
chr12	93102940	99438709	TAD2501_chr12
chr12	99438710	99866709	TAD2502_chr12
chr12	99866710	100305709	TAD2503_chr12
chr12	100305710	101113709	TAD2504_chr12
chr12	101113710	101367709	TAD2505_chr12
chr12	101367710	101801709	TAD2506_chr12
chr12	101801710	102166709	TAD2507_chr12
chr12	102166710	102374709	TAD2508_chr12
chr12	102374710	103711709	TAD2509_chr12	103659221	103659518	103657056	103657505
				103660079	103660392
chr12	103711710	103982709	TAD2510_chr12	103961613	103962053
chr12	103982710	104345709	TAD2511_chr12
chr12	104345710	104629709	TAD2512_chr12
chr12	104629710	105673709	TAD2513_chr12
chr12	105673710	105936709	TAD2514_chr12
chr12	105936710	106191709	TAD2515_chr12
chr12	106191710	106279709	TAD2516_chr12
chr12	106279710	109411709	TAD2517_chr12
chr12	109411710	109572709	TAD2518_chr12
chr12	109572710	109783709	TAD2519_chr12
chr12	109783710	110022709	TAD2520_chr12
chr12	110022710	111215709	TAD2521_chr12	110244614	110245003	110023672	110023991
				110373496	110373681
				110424305	110424660
				110703033	110703403
chr12	111215710	111634709	TAD2522_chr12	111505014	111505242	111538597	111538916
chr12	111634710	112148709	TAD2523_chr12	111696404	111696771
chr12	112148710	113256710	TAD2524_chr12	112843930	112844097
chr12	113256711	113360710	TAD2525_chr12
chr12	113360711	113787710	TAD2526_chr12			113424831	113425459
chr12	113787711	114430710	TAD2527_chr12
chr12	114430711	115777710	TAD2528_chr12
chr12	115777711	117167710	TAD2529_chr12
chr12	117167711	117881972	TAD2530_chr12
chr12	117881973	118601972	TAD2531_chr12
chr12	118601973	119026972	TAD2532_chr12
chr12	119026973	119188972	TAD2533_chr12
chr12	119188973	119696972	TAD2534_chr12
chr12	119696973	120160972	TAD2535_chr12
chr12	120160973	121257530	TAD2535_chr12end
chr13	3369746	3646745	TAD2536_chr13
chr13	3646746	3976745	TAD2537_chr13
chr13	3976746	4319745	TAD2538_chr13
chr13	4319746	4639745	TAD2539_chr13
chr13	4639746	6514745	TAD2540_chr13
chr13	6514746	8810745	TAD2541_chr13
chr13	8810746	9171745	TAD2542_chr13
chr13	9171746	9862745	TAD2543_chr13
chr13	9862746	12486766	TAD2544_chr13
chr13	12486767	12781766	TAD2545_chr13
chr13	12781767	12904766	TAD2546_chr13
chr13	12904767	13437766	TAD2547_chr13
chr13	13437767	13956766	TAD2548_chr13
chr13	13956767	14308766	TAD2549_chr13
chr13	14308767	16055332	TAD2550_chr13
chr13	16055333	17785333	TAD2551_chr13
chr13	17785334	18114333	TAD2552_chr13
chr13	18114334	18935368	TAD2553_chr13
chr13	18935369	19242368	TAD2554_chr13
chr13	19242369	20387368	TAD2555_chr13
chr13	20387369	21796368	TAD2556_chr13
chr13	21796369	22163368	TAD2557_chr13
chr13	22163369	22993368	TAD2558_chr13
chr13	22993369	23068368	TAD2559_chr13
chr13	23068369	23368368	TAD2560_chr13
chr13	23368369	23512368	TAD2561_chr13
chr13	23512369	23616368	TAD2562_chr13
chr13	23616369	23859368	TAD2563_chr13	23730518	23730867
chr13	23859369	24058368	TAD2564_chr13
chr13	24058369	24399368	TAD2565_chr13
chr13	24399369	24564368	TAD2566_chr13
chr13	24564369	24818368	TAD2567_chr13
chr13	24818369	25044368	TAD2568_chr13			24937649	24938224
chr13	25044369	25258368	TAD2569_chr13
chr13	25258369	29048368	TAD2570_chr13
chr13	29048369	29942368	TAD2571_chr13
chr13	29942369	30175368	TAD2572_chr13
chr13	30175369	30361368	TAD2573_chr13
chr13	30361369	30650368	TAD2574_chr13
chr13	30650369	31160368	TAD2575_chr13
chr13	31160369	31778368	TAD2576_chr13
chr13	31778369	32367368	TAD2577_chr13
chr13	32367369	32807368	TAD2578_chr13
chr13	32807369	32926368	TAD2579_chr13
chr13	32926369	34028368	TAD2580_chr13
chr13	34028369	34274368	TAD2581_chr13
chr13	34274369	34723368	TAD2582_chr13
chr13	34723369	34974368	TAD2583_chr13
chr13	34974369	35145368	TAD2584_chr13
chr13	35145369	36051368	TAD2585_chr13
chr13	36051369	36846368	TAD2586_chr13
chr13	36846369	37493368	TAD2587_chr13
chr13	37493369	38058368	TAD2588_chr13	37732302	37732574
chr13	38058369	38723368	TAD2589_chr13			38151862	38152358
chr13	38723369	40866868	TAD2590_chr13
chr13	40866869	41346868	TAD2591_chr13
chr13	41346869	41779868	TAD2592_chr13
chr13	41779869	42375868	TAD2593_chr13
chr13	42375869	42695868	TAD2594_chr13
chr13	42695869	42936868	TAD2595_chr13
chr13	42936869	43224868	TAD2596_chr13
chr13	43224869	43659868	TAD2597_chr13
chr13	43659869	43879868	TAD2598_chr13
chr13	43879869	45100868	TAD2599_chr13
chr13	45100869	45610868	TAD2600_chr13
chr13	45610869	46064868	TAD2601_chr13
chr13	46064869	46380868	TAD2602_chr13
chr13	46380869	46903868	TAD2603_chr13
chr13	46903869	47148868	TAD2604_chr13
chr13	47148869	47398868	TAD2605_chr13
chr13	47398869	48583868	TAD2606_chr13
chr13	48583869	48917868	TAD2607_chr13
chr13	48917869	49114868	TAD2608_chr13
chr13	49114869	49328868	TAD2609_chr13
chr13	49328869	49504868	TAD2610_chr13
chr13	49504869	49787868	TAD2611_chr13
chr13	49787869	50706868	TAD2612_chr13
chr13	50706869	50869868	TAD2613_chr13
chr13	50869869	50958868	TAD2614_chr13
chr13	50958869	51022868	TAD2615_chr13
chr13	51022869	51534868	TAD2616_chr13
chr13	51534869	51737868	TAD2617_chr13
chr13	51737869	51906868	TAD2618_chr13
chr13	51906869	52339868	TAD2619_chr13
chr13	52339869	52739868	TAD2620_chr13
chr13	52739869	53200868	TAD2621_chr13
chr13	53200869	53477868	TAD2622_chr13
chr13	53477869	54573860	TAD2623_chr13
chr13	54573861	54807860	TAD2624_chr13
chr13	54807861	56283860	TAD2625_chr13
chr13	56283861	56537860	TAD2626_chr13
chr13	56537861	56892860	TAD2627_chr13
chr13	56892861	58088860	TAD2628_chr13
chr13	58088861	58713860	TAD2629_chr13
chr13	58713861	59198860	TAD2630_chr13
chr13	59198861	59603860	TAD2631_chr13
chr13	59603861	59936860	TAD2632_chr13	59840856	59841080
chr13	59936861	60568860	TAD2633_chr13
chr13	60568861	60880860	TAD2634_chr13			60601749	60601948
chr13	60880861	60975860	TAD2635_chr13
chr13	60975861	62981859	TAD2636_chr13
chr13	62981860	63480807	TAD2637_chr13
chr13	63480808	64207807	TAD2638_chr13
chr13	64207808	64558807	TAD2639_chr13
chr13	64558808	66708435	TAD2640_chr13
chr13	66708436	66967435	TAD2641_chr13
chr13	66967436	67972436	TAD2642_chr13
chr13	67972437	68731376	TAD2643_chr13
chr13	68731377	69614377	TAD2644_chr13
chr13	69614378	69815377	TAD2645_chr13
chr13	69815378	70723377	TAD2646_chr13
chr13	70723378	71160377	TAD2647_chr13
chr13	71160378	74064947	TAD2648_chr13
chr13	74064948	74209947	TAD2649_chr13
chr13	74209948	74455947	TAD2650_chr13
chr13	74455948	74766947	TAD2651_chr13
chr13	74766948	75005947	TAD2652_chr13
chr13	75005948	75348947	TAD2653_chr13
chr13	75348948	76027947	TAD2654_chr13
chr13	76027948	78371760	TAD2655_chr13
chr13	78371761	80980760	TAD2656_chr13
chr13	80980761	81554498	TAD2657_chr13
chr13	81554499	81934498	TAD2658_chr13
chr13	81934499	83825104	TAD2659_chr13
chr13	83825105	85294104	TAD2660_chr13
chr13	85294105	89793104	TAD2661_chr13
chr13	89793105	91037104	TAD2662_chr13
chr13	91037105	92024104	TAD2663_chr13
chr13	92024105	93106454	TAD2664_chr13
chr13	93106455	93302454	TAD2665_chr13
chr13	93302455	93531454	TAD2666_chr13
chr13	93531455	94047454	TAD2667_chr13
chr13	94047455	94392454	TAD2668_chr13
chr13	94392455	94518454	TAD2669_chr13
chr13	94518455	94986454	TAD2670_chr13
chr13	94986455	95302454	TAD2671_chr13
chr13	95302455	95735454	TAD2672_chr13
chr13	95735455	96133454	TAD2673_chr13
chr13	96133455	96307454	TAD2674_chr13
chr13	96307455	96755454	TAD2675_chr13
chr13	96755455	97150454	TAD2676_chr13
chr13	97150455	97447454	TAD2677_chr13
chr13	97447455	97967454	TAD2678_chr13
chr13	97967455	98781454	TAD2679_chr13
chr13	98781455	99021454	TAD2680_chr13
chr13	99021455	99594454	TAD2681_chr13
chr13	99594455	99918454	TAD2682_chr13
chr13	99918455	100117454	TAD2683_chr13
chr13	100117455	100701454	TAD2684_chr13
chr13	100701455	101231454	TAD2685_chr13
chr13	101231455	101435454	TAD2686_chr13
chr13	101435455	101626454	TAD2687_chr13
chr13	101626455	102477454	TAD2688_chr13
chr13	102477455	103460583	TAD2689_chr13
chr13	103460584	103933579	TAD2690_chr13
chr13	103933580	104477579	TAD2691_chr13
chr13	104477580	104902579	TAD2692_chr13
chr13	104902580	105025579	TAD2693_chr13
chr13	105025580	105592579	TAD2694_chr13
chr13	105592580	105730579	TAD2695_chr13
chr13	105730580	107717579	TAD2696_chr13	107666771	107667124
chr13	107717580	107926579	TAD2697_chr13
chr13	107926580	108941693	TAD2698_chr13
chr13	108941694	109145693	TAD2699_chr13
chr13	109145694	110009693	TAD2700_chr13			109260331	109260761
chr13	110009694	110116693	TAD2701_chr13
chr13	110116694	110391695	TAD2702_chr13
chr13	110391696	110554707	TAD2703_chr13	110455878	110456085
chr13	110554708	110714707	TAD2704_chr13
chr13	110714708	110830707	TAD2705_chr13
chr13	110830708	111173707	TAD2706_chr13
chr13	111173708	112201707	TAD2707_chr13
chr13	112201708	112556707	TAD2708_chr13
chr13	112556708	113055707	TAD2709_chr13
chr13	113055708	113333707	TAD2710_chr13
chr13	113333708	113448707	TAD2711_chr13
chr13	113448708	113833707	TAD2712_chr13
chr13	113833708	114083707	TAD2713_chr13
chr13	114083708	114462707	TAD2714_chr13
chr13	114462708	114664707	TAD2715_chr13
chr13	114664708	114847707	TAD2716_chr13
chr13	114847708	115280707	TAD2717_chr13
chr13	115280708	115600707	TAD2718_chr13
chr13	115600708	115766707	TAD2719_chr13
chr13	115766708	116031707	TAD2720_chr13
chr13	116031708	118124306	TAD2721_chr13
chr13	118124307	120115306	TAD2722_chr13
chr13	120115307	120284312	TAD2722_chr13end
chr14	8556014	10214013	TAD2723_chr14
chr14	10214014	12985013	TAD2724_chr14
chr14	12985014	13403013	TAD2725_chr14
chr14	13403014	14750013	TAD2726_chr14
chr14	14750014	14972013	TAD2727_chr14
chr14	14972014	17039013	TAD2728_chr14
chr14	17039014	17249013	TAD2729_chr14
chr14	17249014	18221013	TAD2730_chr14
chr14	18221014	18445013	TAD2731_chr14
chr14	18445014	19030013	TAD2732_chr14
chr14	19030014	20444721	TAD2732.1_chr14
chr14	20444722	20646721	TAD2733_chr14
chr14	20646722	20899721	TAD2734_chr14
chr14	20899722	21142721	TAD2735_chr14
chr14	21142722	21512721	TAD2736_chr14
chr14	21512722	21940721	TAD2737_chr14
chr14	21940722	22760721	TAD2738_chr14
chr14	22760722	24358721	TAD2739_chr14
chr14	24358722	24884721	TAD2740_chr14
chr14	24884722	25304721	TAD2741_chr14
chr14	25304722	26443985	TAD2742_chr14
chr14	26443986	27284985	TAD2743_chr14
chr14	27284986	27494985	TAD2744_chr14
chr14	27494986	27917685	TAD2745_chr14
chr14	27917686	28286685	TAD2746_chr14
chr14	28286686	28380685	TAD2747_chr14
chr14	28380686	28591685	TAD2748_chr14
chr14	28591686	29332685	TAD2749_chr14
chr14	29332686	29686685	TAD2750_chr14
chr14	29686686	29932685	TAD2751_chr14
chr14	29932686	30778685	TAD2752_chr14			30008745	30009127
chr14	30778686	30935685	TAD2753_chr14	30907762	30908148
chr14	30935686	31304685	TAD2754_chr14
chr14	31304686	31502685	TAD2755_chr14
chr14	31502686	32316685	TAD2756_chr14
chr14	32316686	32451685	TAD2757_chr14
chr14	32451686	32595685	TAD2758_chr14
chr14	32595686	32921685	TAD2759_chr14
chr14	32921686	33023685	TAD2760_chr14
chr14	33023686	33332685	TAD2761_chr14
chr14	33332686	34871685	TAD2762_chr14
chr14	34871686	35039685	TAD2763_chr14
chr14	35039686	35207685	TAD2764_chr14
chr14	35207686	35401685	TAD2765_chr14
chr14	35401686	35612685	TAD2766_chr14
chr14	35612686	37637685	TAD2767_chr14
chr14	37637686	44837164	TAD2768_chr14
chr14	44837165	45151174	TAD2769_chr14
chr14	45151175	45251174	TAD2770_chr14
chr14	45251175	45381174	TAD2771_chr14
chr14	45381175	46414174	TAD2772_chr14
chr14	46414175	47379174	TAD2773_chr14
chr14	47379175	47890174	TAD2774_chr14
chr14	47890175	48336174	TAD2775_chr14
chr14	48336175	48985174	TAD2776_chr14
chr14	48985175	49841174	TAD2777_chr14
chr14	49841175	51381174	TAD2778_chr14
chr14	51381175	52362174	TAD2779_chr14
chr14	52362175	52980174	TAD2780_chr14
chr14	52980175	53363174	TAD2781_chr14
chr14	53363175	54376174	TAD2782_chr14
chr14	54376175	54634174	TAD2783_chr14
chr14	54634175	54831174	TAD2784_chr14
chr14	54831175	56086336	TAD2785_chr14
chr14	56086337	56174336	TAD2786_chr14
chr14	56174337	56563336	TAD2787_chr14
chr14	56563337	57703336	TAD2788_chr14
chr14	57703337	58281336	TAD2789_chr14
chr14	58281337	58551336	TAD2790_chr14
chr14	58551337	58621336	TAD2791_chr14
chr14	58621337	59738336	TAD2792_chr14
chr14	59738337	60221336	TAD2793_chr14
chr14	60221337	60653336	TAD2794_chr14
chr14	60653337	61111336	TAD2795_chr14
chr14	61111337	61398336	TAD2796_chr14
chr14	61398337	61739336	TAD2797_chr14
chr14	61739337	61926336	TAD2798_chr14
chr14	61926337	62182336	TAD2799_chr14
chr14	62182337	62903336	TAD2800_chr14
chr14	62903337	63091336	TAD2801_chr14
chr14	63091337	63301336	TAD2802_chr14
chr14	63301337	63647336	TAD2803_chr14
chr14	63647337	64003336	TAD2804_chr14
chr14	64003337	64162336	TAD2805_chr14
chr14	64162337	64464336	TAD2806_chr14
chr14	64464337	64716336	TAD2807_chr14
chr14	64716337	65218336	TAD2808_chr14
chr14	65218337	65634336	TAD2809_chr14
chr14	65634337	65789336	TAD2810_chr14
chr14	65789337	66198336	TAD2811_chr14
chr14	66198337	66430336	TAD2812_chr14
chr14	66430337	66602336	TAD2813_chr14
chr14	66602337	66791336	TAD2814_chr14
chr14	66791337	66941336	TAD2815_chr14
chr14	66941337	67425336	TAD2816_chr14
chr14	67425337	67834336	TAD2817_chr14
chr14	67834337	68320556	TAD2818_chr14
chr14	68320557	68601556	TAD2819_chr14
chr14	68601557	69152556	TAD2820_chr14
chr14	69152557	70548306	TAD2821_chr14
chr14	70548307	71191306	TAD2822_chr14
chr14	71191307	73415306	TAD2823_chr14
chr14	73415307	73484306	TAD2824_chr14
chr14	73484307	73721306	TAD2825_chr14
chr14	73721307	73913306	TAD2826_chr14
chr14	73913307	75123306	TAD2827_chr14
chr14	75123307	75434306	TAD2828_chr14
chr14	75434307	76125306	TAD2829_chr14
chr14	76125307	76234306	TAD2830_chr14
chr14	76234307	76518306	TAD2831_chr14
chr14	76518307	76868306	TAD2832_chr14
chr14	76868307	77434306	TAD2833_chr14
chr14	77434307	79015306	TAD2834_chr14
chr14	79015307	79755306	TAD2835_chr14
chr14	79755307	80071306	TAD2836_chr14
chr14	80071307	81741306	TAD2837_chr14
chr14	81741307	86979306	TAD2838_chr14
chr14	86979307	99444718	TAD2839_chr14
chr14	99444719	100307718	TAD2840_chr14
chr14	100307719	100877718	TAD2841_chr14
chr14	100877719	101842716	TAD2842_chr14
chr14	101842717	102154716	TAD2843_chr14
chr14	102154717	102359716	TAD2844_chr14
chr14	102359717	103423716	TAD2845_chr14
chr14	103423717	103943716	TAD2846_chr14
chr14	103943717	104110716	TAD2847_chr14
chr14	104110717	104441716	TAD2848_chr14
chr14	104441717	106337716	TAD2849_chr14
chr14	106337717	115203721	TAD2850_chr14
chr14	115203722	115401721	TAD2851_chr14
chr14	115401722	115810721	TAD2852_chr14
chr14	115810722	118353721	TAD2853_chr14
chr14	118353722	118984721	TAD2854_chr14
chr14	118984722	119457721	TAD2855_chr14
chr14	119457722	120457721	TAD2856_chr14
chr14	120457722	120826721	TAD2857_chr14
chr14	120826722	121203721	TAD2858_chr14
chr14	121203722	121652721	TAD2859_chr14
chr14	121652722	121865721	TAD2860_chr14
chr14	121865722	121977721	TAD2861_chr14
chr14	121977722	122216721	TAD2862_chr14
chr14	122216722	122572721	TAD2863_chr14
chr14	122572722	123325721	TAD2864_chr14
chr14	123325722	123748721	TAD2865_chr14
chr14	123748722	125180721	TAD2866_chr14
chr14	125180722	125194864	TAD2866_chr14end
chr15	3123500	3297499	TAD2867_chr15	3228960	3229299
				3232534	3232810
				3251000	3251286
chr15	3297500	3900499	TAD2868_chr15
chr15	3900500	3992499	TAD2869_chr15			3979416	3979842
chr15	3992500	6144499	TAD2870_chr15			5143601	5144113
chr15	6144500	6550499	TAD2871_chr15
chr15	6550500	6831499	TAD2872_chr15	6707554	6708113
chr15	6831500	7224499	TAD2873_chr15
chr15	7224500	7399499	TAD2874_chr15
chr15	7399500	8056499	TAD2875_chr15
chr15	8056500	8328499	TAD2876_chr15
chr15	8328500	8555499	TAD2877_chr15
chr15	8555500	10404254	TAD2877.1_chr15
chr15	10404255	10845254	TAD2878_chr15
chr15	10845255	10931254	TAD2879_chr15
chr15	10931255	11341254	TAD2880_chr15
chr15	11341255	11895254	TAD2881_chr15
chr15	11895255	12048254	TAD2882_chr15
chr15	12048255	12272254	TAD2883_chr15
chr15	12272255	12513254	TAD2884_chr15
chr15	12513255	12741254	TAD2885_chr15
chr15	12741255	21779254	TAD2886_chr15
chr15	21779255	25340254	TAD2887_chr15
chr15	25340255	25685254	TAD2888_chr15
chr15	25685255	25916254	TAD2889_chr15
chr15	25916255	27206254	TAD2890_chr15
chr15	27206255	27568254	TAD2891_chr15
chr15	27568255	27794254	TAD2892_chr15
chr15	27794255	28148254	TAD2893_chr15
chr15	28148255	31208254	TAD2894_chr15
chr15	31208255	31383254	TAD2895_chr15
chr15	31383255	31536254	TAD2896_chr15
chr15	31536255	32693254	TAD2897_chr15
chr15	32693255	32801254	TAD2898_chr15
chr15	32801255	33930254	TAD2899_chr15
chr15	33930255	34445254	TAD2900_chr15
chr15	34445255	34870254	TAD2901_chr15
chr15	34870255	35218254	TAD2902_chr15
chr15	35218255	35860254	TAD2903_chr15
chr15	35860255	36082254	TAD2904_chr15
chr15	36082255	36445254	TAD2905_chr15
chr15	36445255	36664254	TAD2906_chr15
chr15	36664255	37030254	TAD2907_chr15
chr15	37030255	37283254	TAD2908_chr15
chr15	37283255	37860254	TAD2909_chr15
chr15	37860255	38190254	TAD2910_chr15
chr15	38190255	38430254	TAD2911_chr15
chr15	38430255	38604254	TAD2912_chr15
chr15	38604255	39185045	TAD2913_chr15
chr15	39185046	39683045	TAD2914_chr15
chr15	39683046	39986045	TAD2915_chr15	39859903	39860282	39857001	39857560
chr15	39986046	40951045	TAD2916_chr15
chr15	40951046	41822045	TAD2917_chr15
chr15	41822046	42772045	TAD2918_chr15
chr15	42772046	43623045	TAD2919_chr15
chr15	43623046	44255045	TAD2920_chr15
chr15	44255046	44659045	TAD2921_chr15
chr15	44659046	51500045	TAD2922_chr15
chr15	51500046	51736045	TAD2923_chr15
chr15	51736046	51994054	TAD2924_chr15
chr15	51994055	52324054	TAD2925_chr15
chr15	52324055	53207054	TAD2926_chr15
chr15	53207055	54257054	TAD2927_chr15
chr15	54257055	54603054	TAD2928_chr15
chr15	54603055	54901054	TAD2929_chr15
chr15	54901055	55133054	TAD2930_chr15
chr15	55133055	55393054	TAD2931_chr15
chr15	55393055	55896054	TAD2932_chr15
chr15	55896055	57416054	TAD2933_chr15
chr15	57416055	57911054	TAD2934_chr15
chr15	57911055	58276054	TAD2935_chr15
chr15	58276055	58725054	TAD2936_chr15
chr15	58725055	59163054	TAD2937_chr15
chr15	59163055	59703054	TAD2938_chr15
chr15	59703055	60950054	TAD2939_chr15
chr15	60950055	61798054	TAD2940_chr15
chr15	61798055	62650054	TAD2941_chr15
chr15	62650055	63640054	TAD2942_chr15
chr15	63640055	63958061	TAD2943_chr15
chr15	63958062	64504061	TAD2944_chr15
chr15	64504062	65825061	TAD2945_chr15
chr15	65825062	66329061	TAD2946_chr15
chr15	66329062	66438061	TAD2947_chr15
chr15	66438062	66722061	TAD2948_chr15
chr15	66722062	66943061	TAD2949_chr15
chr15	66943062	68065061	TAD2950_chr15
chr15	68065062	68265061	TAD2951_chr15
chr15	68265062	68741929	TAD2952_chr15
chr15	68741930	71708929	TAD2953_chr15
chr15	71708930	71915929	TAD2954_chr15
chr15	71915930	72875929	TAD2955_chr15
chr15	72875930	73068929	TAD2956_chr15
chr15	73068930	74394929	TAD2957_chr15
chr15	74394930	74556929	TAD2958_chr15
chr15	74556930	74957929	TAD2959_chr15
chr15	74957930	75532929	TAD2960_chr15
chr15	75532930	75730929	TAD2961_chr15
chr15	75730930	76540929	TAD2962_chr15
chr15	76540930	76787929	TAD2963_chr15			76584080	76584557
chr15	76787930	77251929	TAD2964_chr15
chr15	77251930	77558929	TAD2965_chr15
chr15	77558930	77772929	TAD2966_chr15
chr15	77772930	78422929	TAD2967_chr15
chr15	78422930	78714929	TAD2968_chr15
chr15	78714930	80526929	TAD2969_chr15
chr15	80526930	80800929	TAD2970_chr15
chr15	80800930	81214929	TAD2971_chr15
chr15	81214930	82093929	TAD2972_chr15			81586010	81586519
chr15	82093930	82504929	TAD2973_chr15
chr15	82504930	82629929	TAD2974_chr15
chr15	82629930	83445929	TAD2975_chr15
chr15	83445930	83897929	TAD2976_chr15
chr15	83897930	84491929	TAD2977_chr15
chr15	84491930	84945929	TAD2978_chr15
chr15	84945930	85431929	TAD2979_chr15
chr15	85431930	85722929	TAD2980_chr15
chr15	85722930	88497929	TAD2981_chr15
chr15	88497930	89394930	TAD2982_chr15			89377004	89377625
						89378964	89379396
chr15	89394931	90052930	TAD2983_chr15
chr15	90052931	90759930	TAD2984_chr15
chr15	90759931	93058930	TAD2985_chr15
chr15	93058931	93447930	TAD2986_chr15
chr15	93447931	94078930	TAD2987_chr15
chr15	94078931	94369930	TAD2988_chr15
chr15	94369931	94516930	TAD2989_chr15
chr15	94516931	95529930	TAD2990_chr15
chr15	95529931	96294930	TAD2991_chr15
chr15	96294931	96510930	TAD2992_chr15
chr15	96510931	96775930	TAD2993_chr15
chr15	96775931	97024930	TAD2994_chr15
chr15	97024931	98328930	TAD2995_chr15			98609420	98610224
chr15	98328931	98841930	TAD2996_chr15	98678044	98678269
				98699505	98699703
chr15	98841931	99121930	TAD2997_chr15
chr15	99121931	99525930	TAD2998_chr15
chr15	99525931	99807930	TAD2999_chr15
chr15	99807931	100569930	TAD3000_chr15	101087000	101087235
chr15	100569931	101154930	TAD3001_chr15
chr15	101154931	101825930	TAD3002_chr15			101224065	101224396
chr15	101825931	101906930	TAD3003_chr15
chr15	101906931	102572930	TAD3004_chr15	102026505	102026834	102150305	102151117
				102381667	102381845
chr15	102572931	103014930	TAD3005_chr15
chr15	103014931	103278930	TAD3006_chr15
chr15	103278931	103494974	TAD3006_chr15end
chr16	3722500	4040499	TAD3007_chr16
chr16	4040500	4290499	TAD3008_chr16
chr16	4290500	4633499	TAD3009_chr16
chr16	4633500	4957592	TAD3010_chr16
chr16	4957593	5256592	TAD3011_chr16
chr16	5256593	6498592	TAD3012_chr16
chr16	6498593	8360592	TAD3013_chr16
chr16	8360593	8890592	TAD3014_chr16
chr16	8890593	10250592	TAD3015_chr16
chr16	10250593	10541592	TAD3016_chr16
chr16	10541593	10858592	TAD3017_chr16
chr16	10858593	11432592	TAD3018_chr16
chr16	11432593	11656592	TAD3019_chr16
chr16	11656593	11969592	TAD3020_chr16
chr16	11969593	13075592	TAD3021_chr16
chr16	13075593	13446592	TAD3022_chr16
chr16	13446593	14222592	TAD3023_chr16
chr16	14222593	14682592	TAD3024_chr16
chr16	14682593	15799592	TAD3025_chr16
chr16	15799593	16149592	TAD3026_chr16
chr16	16149593	16298592	TAD3027_chr16
chr16	16298593	16603592	TAD3028_chr16
chr16	16603593	18236592	TAD3029_chr16
chr16	18236593	18880592	TAD3030_chr16
chr16	18880593	19646592	TAD3031_chr16
chr16	19646593	20468572	TAD3032_chr16
chr16	20468573	20773572	TAD3033_chr16
chr16	20773573	21175572	TAD3034_chr16
chr16	21175573	21440572	TAD3035_chr16
chr16	21440573	21821572	TAD3036_chr16
chr16	21821573	22275572	TAD3037_chr16
chr16	22275573	22562572	TAD3038_chr16
chr16	22562573	22837572	TAD3039_chr16
chr16	22837573	23066572	TAD3040_chr16	22899793	22900523	23029015	23029479
				23037745	23038307	23191668	23192220
				23039274	23039610	23225862	23226375
chr16	23066573	23446572	TAD3041_chr16	24061562	24061888
chr16	23446573	23523572	TAD3042_chr16
chr16	23523573	23964585	TAD3043_chr16
chr16	23964586	25072585	TAD3044_chr16			24090027	24090422
chr16	25072586	25348585	TAD3045_chr16
chr16	25348586	25955585	TAD3046_chr16	25945436	25945783
chr16	25955586	26220585	TAD3047_chr16
chr16	26220586	26521585	TAD3048_chr16
chr16	26521586	26787585	TAD3049_chr16
chr16	26787586	27480585	TAD3050_chr16
chr16	27480586	28804585	TAD3051_chr16
chr16	28804586	29588585	TAD3052_chr16
chr16	29588586	29695585	TAD3053_chr16
chr16	29695586	30255585	TAD3054_chr16
chr16	30255586	30560585	TAD3055_chr16
chr16	30560586	31088585	TAD3056_chr16
chr16	31088586	31432585	TAD3057_chr16
chr16	31432586	31738585	TAD3058_chr16
chr16	31738586	32502585	TAD3059_chr16
chr16	32502586	33257585	TAD3060_chr16
chr16	33257586	33796585	TAD3061_chr16
chr16	33796586	33988585	TAD3062_chr16
chr16	33988586	34157585	TAD3063_chr16
chr16	34157586	34722585	TAD3064_chr16
chr16	34722586	35305585	TAD3065_chr16
chr16	35305586	35685585	TAD3066_chr16
chr16	35685586	35831585	TAD3067_chr16
chr16	35831586	36433585	TAD3068_chr16
chr16	36433586	36838585	TAD3069_chr16
chr16	36838586	37057585	TAD3070_chr16
chr16	37057586	37680585	TAD3071_chr16
chr16	37680586	37962585	TAD3072_chr16	37684790	37685150
chr16	37962586	38254585	TAD3073_chr16
chr16	38254586	38525583	TAD3074_chr16			38432879	38433347
chr16	38525584	38850612	TAD3075_chr16
chr16	38850613	39109612	TAD3076_chr16
chr16	39109613	42814612	TAD3077_chr16
chr16	42814613	43177612	TAD3078_chr16
chr16	43177613	43609612	TAD3079_chr16
chr16	43609613	43818612	TAD3080_chr16
chr16	43818613	44404612	TAD3081_chr16	44172273	44172469
chr16	44404613	44717612	TAD3082_chr16
chr16	44717613	45162612	TAD3083_chr16
chr16	45162613	45673612	TAD3084_chr16	45608512	45608960
chr16	45673613	46065612	TAD3085_chr16	46010984	46011188	45945195	45945671
chr16	46065613	48594612	TAD3086_chr16
chr16	48594613	49472612	TAD3087_chr16
chr16	49472613	50788612	TAD3088_chr16
chr16	50788613	52204612	TAD3089_chr16
chr16	52204613	52463612	TAD3090_chr16
chr16	52463613	55030612	TAD3091_chr16
chr16	55030613	55469612	TAD3092_chr16
chr16	55469613	55891612	TAD3093_chr16
chr16	55891613	56155612	TAD3094_chr16
chr16	56155613	56744612	TAD3095_chr16
chr16	56744613	57232612	TAD3096_chr16
chr16	57232613	57623612	TAD3097_chr16
chr16	57623613	58274612	TAD3098_chr16
chr16	58274613	58778612	TAD3099_chr16
chr16	58778613	59383325	TAD3100_chr16
chr16	59383326	59667325	TAD3101_chr16
chr16	59667326	64714325	TAD3102_chr16
chr16	64714326	65512834	TAD3103_chr16
chr16	65512835	65607744	TAD3104_chr16
chr16	65607745	70597744	TAD3105_chr16
chr16	70597745	72614744	TAD3106_chr16
chr16	72614745	73009744	TAD3107_chr16
chr16	73009745	76179744	TAD3108_chr16
chr16	76179745	76909744	TAD3109_chr16
chr16	76909745	78147744	TAD3110_chr16
chr16	78147745	81268744	TAD3111_chr16
chr16	81268745	85716744	TAD3112_chr16
chr16	85716745	85808744	TAD3113_chr16
chr16	85808745	86653744	TAD3114_chr16
chr16	86653745	86922744	TAD3115_chr16
chr16	86922745	87283744	TAD3116_chr16
chr16	87283745	87819744	TAD3117_chr16
chr16	87819745	89743744	TAD3118_chr16
chr16	89743745	90194744	TAD3119_chr16
chr16	90194745	90322744	TAD3120_chr16
chr16	90322745	90741744	TAD3121_chr16
chr16	90741745	91068744	TAD3122_chr16
chr16	91068745	91356744	TAD3123_chr16
chr16	91356745	91646744	TAD3124_chr16
chr16	91646745	91925744	TAD3125_chr16
chr16	91925745	92314744	TAD3126_chr16
chr16	92314745	92502744	TAD3127_chr16
chr16	92502745	93572744	TAD3128_chr16
chr16	93572745	94987106	TAD3129_chr16
chr16	94987107	95813106	TAD3130_chr16
chr16	95813107	96211106	TAD3131_chr16
chr16	96211107	96397106	TAD3132_chr16
chr16	96397107	96580106	TAD3133_chr16
chr16	96580107	96894106	TAD3134_chr16
chr16	96894107	97068106	TAD3135_chr16
chr16	97068107	97519106	TAD3136_chr16
chr16	97519107	98013106	TAD3137_chr16	97778817	97779000	97850958	97851358
chr16	98013107	98319150	TAD3137_chr16end
chr17	3012500	3241499	TAD3138_chr17
chr17	3241500	3553499	TAD3139_chr17
chr17	3553500	4741499	TAD3140_chr17
chr17	4741500	5414499	TAD3141_chr17
chr17	5414500	7161848	TAD3142_chr17
chr17	7161849	7333848	TAD3143_chr17
chr17	7333849	7536848	TAD3144_chr17
chr17	7536849	7637849	TAD3145_chr17
chr17	7637850	8151364	TAD3146_chr17
chr17	8151365	8355364	TAD3147_chr17
chr17	8355365	8631364	TAD3148_chr17
chr17	8631365	9165364	TAD3149_chr17
chr17	9165365	10517364	TAD3150_chr17
chr17	10517365	12221365	TAD3151_chr17
chr17	12221366	12596365	TAD3152_chr17
chr17	12596366	13038365	TAD3153_chr17
chr17	13038366	13213365	TAD3154_chr17
chr17	13213366	13396365	TAD3155_chr17
chr17	13396366	14088506	TAD3156_chr17
chr17	14088507	14655506	TAD3157_chr17
chr17	14655507	15107463	TAD3158_chr17
chr17	15107464	15186463	TAD3159_chr17
chr17	15186464	15522463	TAD3160_chr17
chr17	15522464	15635463	TAD3161_chr17
chr17	15635464	15926463	TAD3162_chr17
chr17	15926464	17840463	TAD3163_chr17
chr17	17840464	21251463	TAD3164_chr17
chr17	21251464	21339463	TAD3165_chr17
chr17	21339464	22194466	TAD3166_chr17
chr17	22194467	23052466	TAD3167_chr17
chr17	23052467	23292466	TAD3168_chr17
chr17	23292467	23845466	TAD3169_chr17
chr17	23845467	24209466	TAD3170_chr17
chr17	24209467	24577444	TAD3171_chr17
chr17	24577445	25436444	TAD3172_chr17
chr17	25436445	25870444	TAD3173_chr17
chr17	25870445	26389444	TAD3174_chr17
chr17	26389445	26582444	TAD3175_chr17
chr17	26582445	26799444	TAD3176_chr17
chr17	26799445	27051444	TAD3177_chr17
chr17	27051445	27657444	TAD3178_chr17
chr17	27657445	28331444	TAD3179_chr17
chr17	28331445	28480444	TAD3180_chr17
chr17	28480445	29695444	TAD3181_chr17
chr17	29695445	30057444	TAD3182_chr17
chr17	30057445	30584444	TAD3183_chr17
chr17	30584445	31109444	TAD3184_chr17
chr17	31109445	31439444	TAD3185_chr17
chr17	31439445	31645444	TAD3186_chr17
chr17	31645445	31804444	TAD3187_chr17
chr17	31804445	32206444	TAD3188_chr17
chr17	32206445	32651444	TAD3189_chr17
chr17	32651445	33125444	TAD3190_chr17
chr17	33125445	34096444	TAD3191_chr17	33897209	33897414	33781003	33781884
chr17	34096445	34179444	TAD3192_chr17
chr17	34179445	34549444	TAD3193_chr17
chr17	34549445	34716444	TAD3194_chr17
chr17	34716445	34983444	TAD3195_chr17	34952688	34953036
chr17	34983445	36424444	TAD3196_chr17	35274674	35275049	35126241	35126660
chr17	36424445	36917444	TAD3197_chr17
chr17	36917445	37199444	TAD3198_chr17
chr17	37199445	42745448	TAD3199_chr17
chr17	42745449	42937448	TAD3200_chr17
chr17	42937449	43115448	TAD3201_chr17
chr17	43115449	43383448	TAD3202_chr17
chr17	43383449	43618448	TAD3203_chr17
chr17	43618449	43795448	TAD3204_chr17
chr17	43795449	45553448	TAD3205_chr17
chr17	45553449	45855448	TAD3206_chr17
chr17	45855449	46296448	TAD3207_chr17
chr17	46296449	47513448	TAD3208_chr17	47472837	47473411	47437080	47437695
				47473523	47473869
chr17	47513449	47885448	TAD3209_chr17
chr17	47885449	48247449	TAD3210_chr17
chr17	48247450	48539824	TAD3211_chr17
chr17	48539825	49370824	TAD3212_chr17
chr17	49370825	50072824	TAD3213_chr17
chr17	50072825	50403824	TAD3214_chr17
chr17	50403825	50945824	TAD3215_chr17	50508610	50508938
chr17	50945825	53514824	TAD3216_chr17
chr17	53514825	53846824	TAD3217_chr17			53566237	53566760
chr17	53846825	55747797	TAD3218_chr17
chr17	55747798	56090922	TAD3219_chr17	55931674	55932329
chr17	56090923	56219922	TAD3220_chr17
chr17	56219923	56422922	TAD3221_chr17
chr17	56422923	56707922	TAD3222_chr17
chr17	56707923	56848922	TAD3223_chr17
chr17	56848923	57526922	TAD3224_chr17
chr17	57526923	63237848	TAD3225_chr17
chr17	63237849	63865848	TAD3226_chr17
chr17	63865849	64125848	TAD3227_chr17
chr17	64125849	64746839	TAD3228_chr17
chr17	64746840	65252839	TAD3229_chr17
chr17	65252840	65874839	TAD3230_chr17
chr17	65874840	66489839	TAD3231_chr17
chr17	66489840	66855839	TAD3232_chr17
chr17	66855840	67535839	TAD3233_chr17
chr17	67535840	68203839	TAD3234_chr17
chr17	68203840	68526839	TAD3235_chr17
chr17	68526840	71046839	TAD3236_chr17
chr17	71046840	71355839	TAD3237_chr17
chr17	71355840	71595839	TAD3238_chr17
chr17	71595840	72901839	TAD3239_chr17
chr17	72901840	73151839	TAD3240_chr17
chr17	73151840	73646839	TAD3241_chr17
chr17	73646840	74234839	TAD3242_chr17
chr17	74234840	74714839	TAD3243_chr17
chr17	74714840	75124839	TAD3244_chr17
chr17	75124840	78580839	TAD3245_chr17
chr17	78580840	79521839	TAD3246_chr17
chr17	79521840	80023839	TAD3247_chr17
chr17	80023840	80253839	TAD3248_chr17
chr17	80253840	80406839	TAD3249_chr17
chr17	80406840	80614839	TAD3250_chr17
chr17	80614840	80994839	TAD3251_chr17
chr17	80994840	81474839	TAD3252_chr17
chr17	81474840	83391839	TAD3253_chr17
chr17	83391840	83664839	TAD3254_chr17
chr17	83664840	84266839	TAD3255_chr17
chr17	84266840	84827839	TAD3256_chr17
chr17	84827840	85536839	TAD3257_chr17
chr17	85536840	86040839	TAD3258_chr17
chr17	86040840	86510839	TAD3259_chr17
chr17	86510840	86870839	TAD3260_chr17
chr17	86870840	87311839	TAD3261_chr17
chr17	87311840	87671839	TAD3262_chr17
chr17	87671840	88009839	TAD3263_chr17
chr17	88009840	88365839	TAD3264_chr17
chr17	88365840	88637839	TAD3265_chr17
chr17	88637840	88928839	TAD3266_chr17
chr17	88928840	89093839	TAD3267_chr17
chr17	89093840	95272651	TAD3267_chr17end
chr18	3468498	4193497	TAD3268_chr18
chr18	4193498	4389497	TAD3269_chr18
chr18	4389498	4704497	TAD3270_chr18
chr18	4704498	5137497	TAD3271_chr18
chr18	5137498	6009497	TAD3272_chr18
chr18	6009498	6244497	TAD3273_chr18
chr18	6244498	6671497	TAD3274_chr18
chr18	6671498	7539497	TAD3275_chr18
chr18	7539498	7751497	TAD3276_chr18
chr18	7751498	7950497	TAD3277_chr18
chr18	7950498	9260497	TAD3278_chr18
chr18	9260498	9953497	TAD3279_chr18
chr18	9953498	10274497	TAD3280_chr18
chr18	10274498	10530497	TAD3281_chr18
chr18	10530498	10814497	TAD3282_chr18
chr18	10814498	11671008	TAD3283_chr18	10885882	10886060
chr18	11671009	11894008	TAD3284_chr18
chr18	11894009	12282008	TAD3285_chr18
chr18	12282009	12607008	TAD3286_chr18
chr18	12607009	12897008	TAD3287_chr18			12869110	12869537
chr18	12897009	13131008	TAD3288_chr18
chr18	13131009	16347008	TAD3289_chr18
chr18	16347009	17027008	TAD3290_chr18
chr18	17027009	20066000	TAD3291_chr18
chr18	20066001	20740000	TAD3292_chr18
chr18	20740001	21148000	TAD3293_chr18
chr18	21148001	21561000	TAD3294_chr18
chr18	21561001	23893000	TAD3295_chr18
chr18	23893001	24188000	TAD3296_chr18
chr18	24188001	24450000	TAD3297_chr18
chr18	24450001	24826000	TAD3298_chr18
chr18	24826001	25132000	TAD3299_chr18
chr18	25132001	25691000	TAD3300_chr18
chr18	25691001	25929000	TAD3301_chr18
chr18	25929001	31755153	TAD3302_chr18
chr18	31755154	32007153	TAD3303_chr18
chr18	32007154	32241153	TAD3304_chr18
chr18	32241154	32423153	TAD3305_chr18
chr18	32423154	32619153	TAD3306_chr18
chr18	32619154	33028153	TAD3307_chr18
chr18	33028154	33357153	TAD3308_chr18
chr18	33357154	33961153	TAD3309_chr18	33378023	33378487
chr18	33961154	34197153	TAD3310_chr18
chr18	34197154	34459153	TAD3311_chr18
chr18	34459154	35116153	TAD3312_chr18	34850170	34850387	34776752	34777040
				34888955	34889137
chr18	35116154	35720153	TAD3313_chr18
chr18	35720154	36101153	TAD3314_chr18
chr18	36101154	36328153	TAD3315_chr18
chr18	36328154	36517153	TAD3316_chr18
chr18	36517154	36994153	TAD3317_chr18
chr18	36994154	37412153	TAD3318_chr18
chr18	37412154	38063153	TAD3319_chr18
chr18	38063154	38458153	TAD3320_chr18
chr18	38458154	39009153	TAD3321_chr18
chr18	39009154	39089153	TAD3322_chr18
chr18	39089154	39283153	TAD3323_chr18
chr18	39283154	39651153	TAD3324_chr18
chr18	39651154	40383153	TAD3325_chr18
chr18	40383154	42755153	TAD3326_chr18
chr18	42755154	43157153	TAD3327_chr18
chr18	43157154	43340153	TAD3328_chr18
chr18	43340154	43513153	TAD3329_chr18
chr18	43513154	43715153	TAD3330_chr18
chr18	43715154	43988153	TAD3331_chr18
chr18	43988154	44532153	TAD3332_chr18
chr18	44532154	45041153	TAD3333_chr18
chr18	45041154	46298153	TAD3334_chr18
chr18	46298154	46458153	TAD3335_chr18	46335644	46335886
chr18	46458154	46747153	TAD3336_chr18	46629249	46629656	46728256	46728682
				46648659	46648961
chr18	46747154	46908153	TAD3337_chr18
chr18	46908154	47119153	TAD3338_chr18
chr18	47119154	49867153	TAD3339_chr18
chr18	49867154	50350153	TAD3340_chr18
chr18	50350154	53110153	TAD3341_chr18	52956565	52956781
chr18	53110154	53862153	TAD3342_chr18
chr18	53862154	54133153	TAD3343_chr18
chr18	54133154	56503153	TAD3344_chr18
chr18	56503154	56718153	TAD3345_chr18
chr18	56718154	56912153	TAD3346_chr18
chr18	56912154	57269153	TAD3347_chr18
chr18	57269154	57543153	TAD3348_chr18
chr18	57543154	58131153	TAD3349_chr18
chr18	58131154	58646153	TAD3350_chr18
chr18	58646154	59240153	TAD3351_chr18
chr18	59240154	60316153	TAD3352_chr18
chr18	60316154	60941153	TAD3353_chr18
chr18	60941154	61684153	TAD3354_chr18
chr18	61684154	61905153	TAD3355_chr18
chr18	61905154	62122153	TAD3356_chr18
chr18	62122154	62414153	TAD3357_chr18
chr18	62414154	63236153	TAD3358_chr18
chr18	63236154	63814153	TAD3359_chr18
chr18	63814154	64674153	TAD3360_chr18
chr18	64674154	65170153	TAD3361_chr18
chr18	65170154	65329153	TAD3362_chr18
chr18	65329154	65447153	TAD3363_chr18
chr18	65447154	65655153	TAD3364_chr18
chr18	65655154	65927153	TAD3365_chr18
chr18	65927154	66068153	TAD3366_chr18
chr18	66068154	66246153	TAD3367_chr18
chr18	66246154	66724153	TAD3368_chr18
chr18	66724154	67246153	TAD3369_chr18
chr18	67246154	67797153	TAD3370_chr18
chr18	67797154	68028153	TAD3371_chr18
chr18	68028154	68487153	TAD3372_chr18
chr18	68487154	68656153	TAD3373_chr18
chr18	68656154	69337153	TAD3374_chr18
chr18	69337154	69858153	TAD3375_chr18
chr18	69858154	69987153	TAD3376_chr18
chr18	69987154	70355153	TAD3377_chr18
chr18	70355154	70606153	TAD3378_chr18
chr18	70606154	70824153	TAD3379_chr18
chr18	70824154	73797153	TAD3380_chr18
chr18	73797154	74057153	TAD3381_chr18
chr18	74057154	74369153	TAD3382_chr18
chr18	74369154	74583153	TAD3383_chr18
chr18	74583154	74942153	TAD3384_chr18
chr18	74942154	75202153	TAD3385_chr18
chr18	75202154	75913153	TAD3386_chr18
chr18	75913154	76336153	TAD3387_chr18
chr18	76336154	76503153	TAD3388_chr18
chr18	76503154	77142238	TAD3389_chr18
chr18	77142239	77853238	TAD3390_chr18
chr18	77853239	78002238	TAD3391_chr18
chr18	78002239	78371238	TAD3392_chr18
chr18	78371239	79337238	TAD3393_chr18
chr18	79337239	80179238	TAD3394_chr18
chr18	80179239	80663238	TAD3395_chr18
chr18	80663239	80963238	TAD3396_chr18
chr18	80963239	82593891	TAD3397_chr18
chr18	82593892	82752891	TAD3398_chr18
chr18	82752892	82907891	TAD3399_chr18
chr18	82907892	83167891	TAD3400_chr18
chr18	83167892	84784891	TAD3401_chr18
chr18	84784892	84976891	TAD3402_chr18
chr18	84976892	85141891	TAD3403_chr18
chr18	85141892	88876891	TAD3404_chr18
chr18	88876892	89310891	TAD3405_chr18
chr18	89310892	90766891	TAD3406_chr18
chr18	90766892	90772031	TAD3406_chr18end
chr19	3183500	4103499	TAD3407_chr19
chr19	4103500	4462499	TAD3408_chr19
chr19	4462500	6390499	TAD3409_chr19
chr19	6390500	7102989	TAD3410_chr19
chr19	7102990	7288989	TAD3411_chr19
chr19	7288990	7711989	TAD3412_chr19
chr19	7711990	8628989	TAD3413_chr19
chr19	8628990	8790989	TAD3414_chr19	8630793	8631473
chr19	8790990	8892989	TAD3415_chr19
chr19	8892990	9213989	TAD3416_chr19	9082545	9082757	8989186	8989627
chr19	9213990	9403989	TAD3417_chr19
chr19	9403990	9934989	TAD3418_chr19
chr19	9934990	10122989	TAD3419_chr19
chr19	10122990	10294989	TAD3420_chr19
chr19	10294990	10592989	TAD3421_chr19
chr19	10592990	10739989	TAD3422_chr19
chr19	10739990	11064989	TAD3423_chr19
chr19	11064990	11422989	TAD3424_chr19
chr19	11422990	11839989	TAD3425_chr19
chr19	11839990	12928989	TAD3426_chr19
chr19	12928990	15129989	TAD3427_chr19
chr19	15129990	16075989	TAD3428_chr19
chr19	16075990	16421989	TAD3429_chr19
chr19	16421990	16687989	TAD3430_chr19
chr19	16687990	16860989	TAD3431_chr19
chr19	16860990	17182989	TAD3432_chr19
chr19	17182990	17472989	TAD3433_chr19
chr19	17472990	17932989	TAD3434_chr19
chr19	17932990	18631989	TAD3435_chr19
chr19	18631990	18933989	TAD3436_chr19
chr19	18933990	20494989	TAD3437_chr19
chr19	20494990	20859989	TAD3438_chr19
chr19	20859990	21434989	TAD3439_chr19
chr19	21434990	21634989	TAD3440_chr19
chr19	21634990	21842989	TAD3441_chr19
chr19	21842990	22396989	TAD3442_chr19
chr19	22396990	22971989	TAD3443_chr19
chr19	22971990	23403989	TAD3444_chr19
chr19	23403990	23613989	TAD3445_chr19
chr19	23613990	24356989	TAD3446_chr19
chr19	24356990	24696989	TAD3447_chr19
chr19	24696990	24986989	TAD3448_chr19
chr19	24986990	25565989	TAD3449_chr19
chr19	25565990	25742989	TAD3450_chr19
chr19	25742990	26768989	TAD3451_chr19
chr19	26768990	27506989	TAD3452_chr19
chr19	27506990	27774989	TAD3453_chr19
chr19	27774990	28219989	TAD3454_chr19
chr19	28219990	28831989	TAD3455_chr19
chr19	28831990	29032989	TAD3456_chr19
chr19	29032990	29429989	TAD3457_chr19	29049498	29049983	29047829	29048196
chr19	29429990	29663989	TAD3458_chr19
chr19	29663990	29895989	TAD3459_chr19	29824161	29824584
chr19	29895990	30290989	TAD3460_chr19
chr19	30290990	30677989	TAD3461_chr19
chr19	30677990	31898989	TAD3462_chr19
chr19	31898990	32537989	TAD3463_chr19
chr19	32537990	32782989	TAD3464_chr19	32532261	32532627	32595581	32596045
				32573327	32573554
chr19	32782990	33308989	TAD3465_chr19
chr19	33308990	34141989	TAD3466_chr19
chr19	34141990	34571989	TAD3467_chr19
chr19	34571990	34873989	TAD3468_chr19
chr19	34873990	35044989	TAD3469_chr19
chr19	35044990	36158989	TAD3470_chr19
chr19	36158990	36537989	TAD3471_chr19
chr19	36537990	36885989	TAD3472_chr19
chr19	36885990	37079989	TAD3473_chr19
chr19	37079990	37647989	TAD3474_chr19
chr19	37647990	37768989	TAD3475_chr19
chr19	37768990	38016989	TAD3476_chr19
chr19	38016990	38478989	TAD3477_chr19
chr19	38478990	39025989	TAD3478_chr19
chr19	39025990	40304989	TAD3479_chr19
chr19	40304990	40647989	TAD3480_chr19
chr19	40647990	41131989	TAD3481_chr19
chr19	41131990	41328989	TAD3482_chr19
chr19	41328990	41700989	TAD3483_chr19
chr19	41700990	42254989	TAD3484_chr19	41838940	41839215
chr19	42254990	42856989	TAD3485_chr19	42510326	42510775
chr19	42856990	44221989	TAD3486_chr19	43999185	43999474	43890488	43890793
				44004302	44004556	43940136	43940555
chr19	44221990	44636989	TAD3487_chr19
chr19	44636990	44994989	TAD3488_chr19
chr19	44994990	45242989	TAD3489_chr19
chr19	45242990	45838989	TAD3490_chr19
chr19	45838990	46135989	TAD3491_chr19
chr19	46135990	47121989	TAD3492_chr19
chr19	47121990	47576989	TAD3493_chr19
chr19	47576990	47935989	TAD3494_chr19
chr19	47935990	53065989	TAD3495_chr19
chr19	53065990	53303989	TAD3496_chr19
chr19	53303990	53460989	TAD3497_chr19
chr19	53460990	53684989	TAD3498_chr19
chr19	53684990	53818989	TAD3499_chr19
chr19	53818990	54088989	TAD3500_chr19
chr19	54088990	54320989	TAD3501_chr19
chr19	54320990	55103989	TAD3502_chr19
chr19	55103990	55392989	TAD3503_chr19
chr19	55392990	55993989	TAD3504_chr19
chr19	55993990	56426989	TAD3505_chr19
chr19	56426990	56878989	TAD3506_chr19
chr19	56878990	56969989	TAD3507_chr19
chr19	56969990	57121989	TAD3508_chr19
chr19	57121990	57430989	TAD3509_chr19
chr19	57430990	57775989	TAD3510_chr19
chr19	57775990	59285989	TAD3511_chr19
chr19	59285990	59480989	TAD3512_chr19
chr19	59480990	61342430	TAD3512_chr19end
chr2	3197772	3404771	TAD268_chr2
chr2	3404772	3760771	TAD269_chr2
chr2	3760772	4410545	TAD270_chr2	3799924	3800274
chr2	4410546	4567545	TAD271_chr2
chr2	4567546	4819545	TAD272_chr2
chr2	4819546	4972545	TAD273_chr2
chr2	4972546	5350545	TAD274_chr2	4987626	4988100	4995542	4996065
chr2	5350546	5784545	TAD275_chr2	5749259	5749531
chr2	5784546	6106545	TAD276_chr2
chr2	6106546	6409545	TAD277_chr2			6193087	6193294
chr2	6409546	9801126	TAD278_chr2
chr2	9801127	10235126	TAD279_chr2
chr2	10235127	11014126	TAD280_chr2
chr2	11014127	11227126	TAD281_chr2
chr2	11227127	11491126	TAD282_chr2
chr2	11491127	11825126	TAD283_chr2
chr2	11825127	13175126	TAD284_chr2
chr2	13175127	13537126	TAD285_chr2
chr2	13537127	14260126	TAD286_chr2
chr2	14260127	14970126	TAD287_chr2
chr2	14970127	17919126	TAD288_chr2
chr2	17919127	18280126	TAD289_chr2			18063780	18064209
chr2	18280127	18750126	TAD290_chr2
chr2	18750127	19301126	TAD291_chr2	18766812	18767451
chr2	19301127	19879126	TAD292_chr2
chr2	19879127	20771126	TAD293_chr2
chr2	20771127	21228126	TAD294_chr2
chr2	21228127	22583019	TAD295_chr2
chr2	22583020	22737019	TAD296_chr2
chr2	22737020	23075019	TAD297_chr2
chr2	23075020	24102019	TAD298_chr2
chr2	24102020	24436019	TAD299_chr2
chr2	24436020	24666019	TAD300_chr2
chr2	24666020	24818019	TAD301_chr2
chr2	24818020	25471019	TAD302_chr2
chr2	25471020	26151019	TAD303_chr2
chr2	26151020	26477019	TAD304_chr2
chr2	26477020	27102019	TAD305_chr2
chr2	27102020	27385019	TAD306_chr2
chr2	27385020	27628019	TAD307_chr2
chr2	27628020	28341019	TAD308_chr2
chr2	28341020	28989019	TAD309_chr2	28629989	28630408
chr2	28989020	29457019	TAD310_chr2
chr2	29457020	29584019	TAD311_chr2
chr2	29584020	30270019	TAD312_chr2	29817775	29817953	29869009	29869414
				30128899	30129071
chr2	30270020	30658019	TAD313_chr2
chr2	30658020	30843019	TAD314_chr2	30693274	30693518
chr2	30843020	31045019	TAD315_chr2
chr2	31045020	31233019	TAD316_chr2
chr2	31233020	32190019	TAD317_chr2
chr2	32190020	32809019	TAD318_chr2
chr2	32809020	33820019	TAD319_chr2
chr2	33820020	34523019	TAD320_chr2
chr2	34523020	35064019	TAD321_chr2
chr2	35064020	35372019	TAD322_chr2
chr2	35372020	35813019	TAD323_chr2
chr2	35813020	36172019	TAD324_chr2
chr2	36172020	37203019	TAD325_chr2
chr2	37203020	37666019	TAD326_chr2
chr2	37666020	38252019	TAD327_chr2
chr2	38252020	39086019	TAD328_chr2
chr2	39086020	39258019	TAD329_chr2
chr2	39258020	43546019	TAD330_chr2	43470001	43470181
chr2	43546020	48753019	TAD331_chr2
chr2	48753020	49200019	TAD332_chr2			48814020	48814435
chr2	49200020	49606019	TAD333_chr2
chr2	49606020	50143019	TAD334_chr2
chr2	50143020	51035019	TAD335_chr2
chr2	51035020	51779019	TAD336_chr2
chr2	51779020	52086019	TAD337_chr2
chr2	52086020	52481019	TAD338_chr2
chr2	52481020	52597533	TAD339_chr2
chr2	52597534	52987533	TAD340_chr2
chr2	52987534	53081533	TAD341_chr2
chr2	53081534	54005910	TAD342_chr2
chr2	54005911	57848910	TAD343_chr2
chr2	57848911	58280910	TAD344_chr2
chr2	58280911	58535910	TAD345_chr2
chr2	58535911	59315556	TAD346_chr2
chr2	59315557	60277556	TAD347_chr2
chr2	60277557	60550556	TAD348_chr2
chr2	60550557	61325556	TAD349_chr2
chr2	61325557	62336556	TAD350_chr2
chr2	62336557	62523556	TAD351_chr2
chr2	62523557	63297556	TAD352_chr2
chr2	63297557	64318556	TAD353_chr2	63861895	63862148
chr2	64318557	64745556	TAD354_chr2
chr2	64745557	64970556	TAD355_chr2
chr2	64970557	65215556	TAD356_chr2
chr2	65215557	65439556	TAD357_chr2			65238470	65238972
						65239101	65239417
chr2	65439557	66286556	TAD358_chr2
chr2	66286557	67321556	TAD359_chr2
chr2	67321557	68192556	TAD360_chr2
chr2	68192557	68602556	TAD361_chr2
chr2	68602557	69897556	TAD362_chr2
chr2	69897557	70458556	TAD363_chr2
chr2	70458557	70949556	TAD364_chr2
chr2	70949557	71409556	TAD365_chr2
chr2	71409557	71688556	TAD366_chr2
chr2	71688557	71857556	TAD367_chr2
chr2	71857557	72065556	TAD368_chr2
chr2	72065557	72338556	TAD369_chr2
chr2	72338557	73135556	TAD370_chr2
chr2	73135557	73384556	TAD371_chr2
chr2	73384557	73851556	TAD372_chr2
chr2	73851557	74116556	TAD373_chr2
chr2	74116557	74525556	TAD374_chr2
chr2	74525557	75422556	TAD375_chr2
chr2	75422557	75960556	TAD376_chr2
chr2	75960557	76721556	TAD377_chr2
chr2	76721557	77198556	TAD378_chr2
chr2	77198557	77697556	TAD379_chr2
chr2	77697557	77871556	TAD380_chr2
chr2	77871557	78772656	TAD381_chr2
chr2	78772657	79133656	TAD382_chr2
chr2	79133657	79346656	TAD383_chr2
chr2	79346657	79640656	TAD384_chr2
chr2	79640657	80142656	TAD385_chr2
chr2	80142657	80535656	TAD386_chr2
chr2	80535657	83438656	TAD387_chr2
chr2	83438657	83648656	TAD388_chr2
chr2	83648657	83794656	TAD389_chr2
chr2	83794657	84284656	TAD390_chr2
chr2	84284657	84927656	TAD391_chr2
chr2	84927657	85494656	TAD392_chr2
chr2	85494657	90147656	TAD393_chr2
chr2	90147657	90282656	TAD394_chr2
chr2	90282657	90579656	TAD395_chr2
chr2	90579657	90682656	TAD396_chr2
chr2	90682657	90903656	TAD397_chr2
chr2	90903657	91103656	TAD398_chr2
chr2	91103657	91373656	TAD399_chr2
chr2	91373657	91553656	TAD400_chr2
chr2	91553657	91780656	TAD401_chr2
chr2	91780657	92314656	TAD402_chr2
chr2	92314657	92695656	TAD403_chr2
chr2	92695657	93306656	TAD404_chr2
chr2	93306657	93671656	TAD405_chr2
chr2	93671657	93858656	TAD406_chr2
chr2	93858657	94295656	TAD407_chr2
chr2	94295657	100301656	TAD408_chr2
chr2	100301657	100608656	TAD409_chr2
chr2	100608657	101277656	TAD410_chr2
chr2	101277657	101509656	TAD411_chr2
chr2	101509657	101729656	TAD412_chr2
chr2	101729657	101904656	TAD413_chr2
chr2	101904657	102308656	TAD414_chr2
[truncated: 1,597 more rows]
