# Supplementary material for: Neonatal thyroxine activation modifies epigenetic programming of the liver
Source: Nat Commun. 2021 Jul 21;12:4446. doi: 10.1038/s41467-021-24748-8 (PMC8295303; doi:10.1038/s41467-021-24748-8)
Supplement: Supplementary file 10 — Supplementary data 7 [file 41467_2021_24748_MOESM10_ESM.xlsx]

## Sheet: Sheet1
Supplementary data 7 – Proximity of p-RCA, H-site and i-RCA sites to the area-2 or area-1 obtained from the Hi-C contact matrix.
	p-RCA		Hi-C site 1		Hi-C site 2		site-1 vs site-2		H-site		Site-2 vs H-site	i-RCA		Site-2 vs i-RCA
	Coordinates		Coordinates		Coordinates		Distance		Coordinates		Distance	Coordinates		Distance
	start	end	start	end	start	end	kb	logP	kb	end	kb	start	end	kb
chr1	17097719	17098091	17088897	17098897	17048736	17058736	40	5.1	13104919	13105419	-3949	15997194	15997471	-1056
chr1	17097719	17098091	17087547	17097547	16820862	16830862	267	6.1	13104919	13105419	-3721	15997194	15997471	-829
chr1	17097719	17098091	17088668	17098668	16585576	16595576	503	4.8	13104919	13105419	-3485	15997194	15997471	-593
chr1	17097719	17098091	17094512	17104512	16512197	16522197	582	5.6	13104919	13105419	-3412	15997194	15997471	-520
chr1	17097719	17098091	17088137	17098137	16454468	16464468	634	5.6	13104919	13105419	-3354	15997194	15997471	-462
chr1	17097719	17098091	17098606	17108606	16297426	16307426	801	5	13104919	13105419	-3197	15997194	15997471	-305
chr1	17097719	17098091	17087784	17097784	16111470	16121470	976	9.4	13104919	13105419	-3011	15997194	15997471	-119
chr1	17097719	17098091	17092099	17102099	15966954	15976954	1125	4.9	13104919	13105419	-2867	15997194	15997471	25
chr1	17097719	17098091	17089214	17099214	15888950	15898950	1200	5.6	13104919	13105419	-2789	15997194	15997471	103
chr1	54926248	54926723	54925486	54935486	54827190	54837190	98	20.8	55362156	55362656	530	54615018	54615302	-217
chr1	54926248	54926723	54916257	54926257	54654473	54664473	262	10.9	53977156	53977656	-682	54615018	54615302	-44
chr1	138963183	138963655	138952541	138962541	138952541	138962541	0	5.1	135874423	135874923	-3083	138912341	138912560	-45
chr1	138963183	138963655	138955863	138965863	138918414	138928414	37	7.1	135874423	135874923	-3049	138912341	138912560	-11
chr1	138963183	138963655	138961480	138971480	138837959	138847959	124	7.3	135874423	135874923	-2968	138912341	138912560	69
chr1	153740184	153740436	153739719	153749719	153692346	153702346	47	9.8	153904870	153905370	208	153559366	153559537	-138
chr1	153740184	153740436	153731882	153741882	153671125	153681125	61	10.7	153904870	153905370	229	153559366	153559537	-117
chr1	153740184	153740436	153730898	153740898	153648139	153658139	83	13.2	153904870	153905370	252	153559366	153559537	-94
chr1	153740184	153740436	153739448	153749448	153625809	153635809	114	6.8	153904870	153905370	274	153559366	153559537	-71
chr1	153740184	153740436	153739881	153749881	153440107	153450107	300	9.4	153904870	153905370	460	153559366	153559537	114
chr1	153749318	153749738	153739719	153749719	153692346	153702346	47	9.8	153904870	153905370	208	153559366	153559537	-138
chr1	153749318	153749738	153741555	153751555	153637870	153647870	104	7.9	153904870	153905370	262	153559366	153559537	-83
chr1	153749318	153749738	153739448	153749448	153625809	153635809	114	6.8	153904870	153905370	274	153559366	153559537	-71
chr1	153749318	153749738	153743384	153753384	153611214	153621214	132	10.1	153904870	153905370	289	153559366	153559537	-57
chr1	153749318	153749738	153745439	153755439	153563213	153573213	182	34.5	153904870	153905370	337	153559366	153559537	-9
chr1	153749318	153749738	153741984	153751984	153543741	153553741	198	15.9	153904870	153905370	356	153559366	153559537	11
chr1	153749318	153749738	153749361	153759361	153466914	153476914	282	4.6	153904870	153905370	433	153559366	153559537	88
chr1	153749318	153749738	153739881	153749881	153440107	153450107	300	9.4	153904870	153905370	460	153559366	153559537	114
chr1	160978442	160978644	160976327	160986327	160782234	160792234	194	5.2	160988869	160989369	202	163338971	163339217	2552
chr1	160978442	160978644	160973444	160983444	160738144	160748144	235	10.2	160988869	160989369	246	163338971	163339217	2596
chr1	160978442	160978644	160971988	160981988	160608514	160618514	363	6	160988869	160989369	376	163338971	163339217	2726
chr1	160978442	160978644	160974352	160984352	160519375	160529375	455	5.1	160988869	160989369	465	163338971	163339217	2815
chr1	160978442	160978644	160974112	160984112	160401704	160411704	572	4.9	160988869	160989369	582	163338971	163339217	2932
chr1	162866509	162866731	162867378	162877378	162846629	162856629	21	5.8	161648369	161648869	-1203	163338971	163339217	487
chr1	182287826	182288094	182278285	182288285	182244871	182254871	33	8.6	182283369	182283869	34	182268298	182268576	19
chr1	182287826	182288094	182285788	182295788	182217365	182227365	68	13.6	182283369	182283869	61	182268298	182268576	46
chr1	182287826	182288094	182285294	182295294	182178989	182188989	106	16.8	182283369	182283869	100	182268298	182268576	84
chr1	182287826	182288094	182284696	182294696	182154515	182164515	130	38	182283369	182283869	124	182268298	182268576	109
chr1	182287826	182288094	182280389	182290389	182110322	182120322	170	4.8	182283369	182283869	168	182268298	182268576	153
chr1	182287826	182288094	182284899	182294899	181896123	181906123	389	8.3	181510369	181510869	-391	182268298	182268576	367
chr1	182954688	182955252	182944361	182954361	182561825	182571825	383	5.3	182283369	182283869	-283	182562757	182563574	-4
chr1	182954688	182955252	182943795	182953795	182094297	182104297	849	5.6	182283369	182283869	184	182268298	182268576	169
chr10	19907301	19907793	19907003	19917003	19517094	19527094	390	7.9	18526194	18526694	-996	17727481	17728179	-1794
chr10	19907301	19907793	19898437	19908437	19345046	19355046	553	5	18526194	18526694	-824	17727481	17728179	-1622
chr10	19907301	19907793	19903096	19913096	19333107	19343107	570	5.3	18526194	18526694	-812	17727481	17728179	-1610
chr10	19907301	19907793	19902083	19912083	19236948	19246948	665	12.9	18526194	18526694	-716	17727481	17728179	-1514
chr10	19907301	19907793	19896879	19906879	18916753	18926753	980	5.3	18526194	18526694	-395	17727481	17728179	-1194
chr10	19907301	19907793	19903299	19913299	18850680	18860680	1053	7.5	18526194	18526694	-329	17727481	17728179	-1128
chr10	19907301	19907793	19902890	19912890	18544880	18554880	1358	7.4	18526194	18526694	-23	17727481	17728179	-822
chr10	19907301	19907793	19907491	19917491	17759613	17769613	2148	5.6	17632194	17632694	-132	17727481	17728179	-37
chr10	19907301	19907793	19897524	19907524	19894887	19904887	3	8	20147694	20148194	248	21460081	21460369	1560
chr10	19907301	19907793	19903812	19913812	19851211	19861211	53	7.5	20147694	20148194	292	21460081	21460369	1604
chr10	19907301	19907793	19906528	19916528	19839899	19849899	67	6.9	20147694	20148194	303	21460081	21460369	1615
chr10	19907301	19907793	19903927	19913927	19749714	19759714	154	6.4	20147694	20148194	393	21460081	21460369	1706
chr10	19907301	19907793	19902092	19912092	19612950	19622950	289	5.6	20147694	20148194	530	21460081	21460369	1842
chr10	23851327	23851523	23848526	23858526	23085611	23095611	763	7.2	24718194	24718694	1628	23839016	23839261	749
chr10	83637366	83637729	83627441	83637441	83623127	83633127	4	10.2	85037755	85038255	1410	82899837	82900212	-728
chr10	83637366	83637729	83629616	83639616	83549274	83559274	80	10	85037755	85038255	1484	82899837	82900212	-654
chr10	86972034	86972224	86961525	86971525	86950430	86960430	11	4.7	85037755	85038255	-1917	87051736	87052123	96
chr10	86972034	86972224	86963999	86973999	86921986	86931986	42	7	85037755	85038255	-1889	87051736	87052123	125
chr10	86972034	86972224	86969132	86979132	86876820	86886820	92	6.8	85037755	85038255	-1844	87051736	87052123	170
chr10	86972034	86972224	86965827	86975827	86832696	86842696	133	11.6	85037755	85038255	-1800	87051736	87052123	214
chr10	86972034	86972224	86964141	86974141	86777699	86787699	186	7.3	85037755	85038255	-1745	87051736	87052123	269
chr10	86972034	86972224	86964194	86974194	86754539	86764539	210	6.8	85037755	85038255	-1722	87051736	87052123	292
chr10	95323525	95324257	95321633	95331633	95274350	95284350	47	6.1	95605366	95605866	326	95147335	95147885	-132
chr10	95323525	95324257	95323267	95333267	95242429	95252429	81	6.8	95605366	95605866	358	95147335	95147885	-100
chr10	95323525	95324257	95322271	95332271	95226895	95236895	95	8.5	95605366	95605866	374	95147335	95147885	-84
chr10	95323525	95324257	95319833	95329833	95043158	95053158	277	8.6	94800755	94801255	-247	94992236	94992405	-56
chr10	95323525	95324257	95322679	95332679	95176871	95186871	146	7.3	94800755	94801255	-381	95147335	95147885	-34
chr10	95323525	95324257	95321583	95331583	95128474	95138474	193	15.3	94800755	94801255	-332	95147335	95147885	14
chr10	95323525	95324257	95321535	95331535	94984980	94994980	337	22.6	94800755	94801255	-189	94992236	94992405	2
chr10	95323525	95324257	95324372	95334372	94964887	94974887	359	5.5	94800755	94801255	-169	94992236	94992405	22
chr10	95323525	95324257	95325171	95335171	95323854	95333854	1	10.4	95605366	95605866	277	95438907	95439296	110
chr10	95323525	95324257	95323586	95333586	94488213	94498213	835	5.6	94800755	94801255	308	94992236	94992405	499
chr10	95416527	95417606	95417856	95427856	94199086	94209086	1219	6.7	94800755	94801255	597	93425781	93425969	-778
chr10	95416527	95417606	95418192	95428192	94164499	94174499	1254	5.6	94800755	94801255	632	93425781	93425969	-744
chr10	95416527	95417606	95411790	95421790	95227783	95237783	184	9.7	95605366	95605866	373	95147335	95147885	-85
chr10	95416527	95417606	95411112	95421112	95059927	95069927	351	7.4	94800755	94801255	-264	94992236	94992405	-73
chr10	95416527	95417606	95412516	95422516	95182048	95192048	230	17	94800755	94801255	-386	95147335	95147885	-39
chr10	95416527	95417606	95411937	95421937	95164356	95174356	248	10.5	94800755	94801255	-368	95147335	95147885	-22
chr10	95416527	95417606	95417690	95427690	95111871	95121871	306	32.6	94800755	94801255	-316	95147335	95147885	31
chr10	95416527	95417606	95415724	95425724	95020371	95030371	395	4.9	94800755	94801255	-224	94992236	94992405	-33
chr10	95416527	95417606	95416710	95426710	94986227	94996227	430	27.8	94800755	94801255	-190	94992236	94992405	1
chr10	95416527	95417606	95412270	95422270	95338557	95348557	74	8	95605366	95605866	262	95438907	95439296	96
chr10	95416527	95417606	95417322	95427322	95304849	95314849	112	17.7	95605366	95605866	296	95438907	95439296	129
chr10	95416527	95417606	95416846	95426846	94801607	94811607	615	5.4	94800755	94801255	-6	94992236	94992405	186
chr10	121310983	121311350	121307416	121317416	121107391	121117391	200	5.5	121918944	121919444	807	122051930	122052126	940
chr10	121310983	121311350	121304196	121314196	121027740	121037740	276	5.1	121918944	121919444	886	122051930	122052126	1019
chr10	121310983	121311350	121304277	121314277	120996849	121006849	307	9.1	120876944	120877444	-125	122051930	122052126	1050
chr10	121310983	121311350	121307594	121317594	120972853	120982853	335	9.1	120876944	120877444	-101	122051930	122052126	1074
chr10	121310983	121311350	121307865	121317865	120948393	120958393	359	4.6	120876944	120877444	-76	122051930	122052126	1099
chr10	121310983	121311350	121308477	121318477	120922654	120932654	386	4.9	120876944	120877444	-50	122051930	122052126	1124
chr10	121310983	121311350	121307973	121317973	120909266	120919266	399	8.4	120876944	120877444	-37	122051930	122052126	1138
chr10	121351326	121351598	121351048	121361048	120928273	120938273	423	5.3	120876944	120877444	-56	122051930	122052126	1119
chr10	128626258	128626577	128615508	128625508	128613056	128623056	2	8.3	126770944	126771444	-1847	128590154	128590650	-28
chr10	128626258	128626577	128615259	128625259	128568626	128578626	47	15.7	126770944	126771444	-1802	128590154	128590650	17
chr11	59787286	59787779	59786857	59796857	59319616	59329616	467	5.6	59067498	59067998	-257	58927776	58928598	-396
chr11	59787286	59787779	59778044	59788044	59221492	59231492	557	5.6	59067498	59067998	-159	58927776	58928598	-298
chr11	59787286	59787779	59786129	59796129	59769867	59779867	16	6.9	59067498	59067998	-707	60048716	60049133	274
chr11	59787286	59787779	59776552	59786552	59692314	59702314	84	4.8	59067498	59067998	-630	60048716	60049133	352
chr11	59787286	59787779	59788059	59798059	59674527	59684527	114	4.6	59067498	59067998	-612	60048716	60049133	369
chr11	59787286	59787779	59785963	59795963	59561483	59571483	224	5	59067498	59067998	-499	60048716	60049133	482
chr11	94392549	94393110	94381648	94391648	94366261	94376261	15	18.1	95257686	95258186	887	94273324	94273803	-98
chr11	94392549	94393110	94382038	94392038	94336433	94346433	46	16.5	95257686	95258186	917	94273324	94273803	-68
chr11	94392549	94393110	94384219	94394219	94316158	94326158	68	7.7	95257686	95258186	937	94273324	94273803	-48
chr12	33315341	33315706	33314151	33324151	33289557	33299557	25	5.5	33382635	33383135	88	32910156	32910353	-384
chr12	33315341	33315706	33305962	33315962	33025445	33035445	281	7.4	32893135	32893635	-137	32910156	32910353	-120
chr12	33315341	33315706	33313773	33323773	32960574	32970574	353	10.1	32893135	32893635	-72	32910156	32910353	-55
chr12	33315341	33315706	33312839	33322839	32935595	32945595	377	11.5	32893135	32893635	-47	32910156	32910353	-30
chr12	33315341	33315706	33308686	33318686	32702092	32712092	607	8.6	32893135	32893635	186	32681977	32682305	-25
chr12	33315341	33315706	33307046	33317046	32630744	32640744	676	5.2	32893135	32893635	258	32681977	32682305	46
chr12	59130264	59130503	59128797	59138797	59064059	59074059	65	21.9	58925013	58925513	-144	59195154	59195561	126
chr12	59130264	59130503	59128818	59138818	59052288	59062288	77	11.3	58925013	58925513	-132	59195154	59195561	138
chr12	83987732	83988225	83980316	83990316	83979260	83989260	1	9.8	85336050	85336550	1352	83999362	83999585	15
chr12	83987732	83988225	83980253	83990253	83818279	83828279	162	6.7	85336050	85336550	1513	83923227	83923460	100
chr12	83987732	83988225	83979542	83989542	83724033	83734033	256	5.7	82179013	82179513	-1550	83923227	83923460	194
chr12	83987732	83988225	83988567	83998567	83688216	83698216	300	5.4	82179013	82179513	-1514	83923227	83923460	230
chr12	83987732	83988225	83987762	83997762	83638728	83648728	349	5.2	82179013	82179513	-1464	83923227	83923460	280
chr12	84114214	84114427	84111012	84121012	84092059	84102059	19	6.7	85336050	85336550	1239	83999362	83999585	-98
chr12	84114214	84114427	84110280	84120280	83982226	83992226	128	7.6	85336050	85336550	1349	83999362	83999585	12
chr12	84114214	84114427	84110386	84120386	83965362	83975362	145	9.8	85336050	85336550	1366	83999362	83999585	29
chr12	84114214	84114427	84112629	84122629	83683849	83693849	429	4.9	82179013	82179513	-1510	83923227	83923460	234
chr12	103657056	103657505	103649561	103659561	103647054	103657054	3	4.7	103316290	103316790	-336	103659221	103659518	7
chr12	103657056	103657505	103649912	103659912	103629570	103639570	20	7.9	103316290	103316790	-318	103659221	103659518	25
chr12	103657056	103657505	103647376	103657376	103573937	103583937	73	9.3	103316290	103316790	-262	103659221	103659518	80
chr12	103657056	103657505	103646984	103656984	103543626	103553626	103	7.5	103316290	103316790	-232	103659221	103659518	111
chr12	103657056	103657505	103646393	103656393	103528497	103538497	118	7.5	103316290	103316790	-217	103659221	103659518	126
chr12	111538597	111538916	111529410	111539410	110974508	110984508	555	5.6	111149789	111150289	171	110703033	110703403	-276
chr12	111538597	111538916	111530370	111540370	110917540	110927540	613	4.9	111149789	111150289	227	110703033	110703403	-219
chr12	111538597	111538916	111528789	111538789	110896642	110906642	632	7.2	111149789	111150289	248	110703033	110703403	-198
chr12	111538597	111538916	111527710	111537710	111417551	111427551	110	4.7	111357289	111357789	-65	111505014	111505242	83
chr12	111538597	111538916	111531419	111541419	111373498	111383498	158	7.7	111357289	111357789	-21	111505014	111505242	127
chr12	111538597	111538916	111532043	111542043	111349206	111359206	183	5.9	111357289	111357789	3	111505014	111505242	151
chr12	111538597	111538916	111536602	111546602	111313510	111323510	223	5.4	111357289	111357789	39	111505014	111505242	187
chr13	24937649	24938224	24928872	24938872	24842660	24852660	86	6.7	24296131	24296631	-551	23730518	23730867	-1117
chr13	24937649	24938224	24931679	24941679	24792755	24802755	139	5.8	24296131	24296631	-501	23730518	23730867	-1067
chr13	24937649	24938224	24927270	24937270	24482492	24492492	445	4.7	24296131	24296631	-191	23730518	23730867	-757
chr13	38151862	38152358	38141495	38151495	38134835	38144835	7	9.1	38185131	38185631	46	37732302	37732574	-407
chr13	38151862	38152358	38146586	38156586	38101977	38111977	45	7.4	38185131	38185631	78	37732302	37732574	-375
chr13	38151862	38152358	38142191	38152191	38053386	38063386	89	5.9	38185131	38185631	127	37732302	37732574	-326
chr13	38151862	38152358	38148959	38158959	38016517	38026517	132	4.6	38185131	38185631	164	37732302	37732574	-289
chr13	60601749	60601948	60598510	60608510	60519721	60529721	79	9.3	60427639	60428139	-97	59840856	59841080	-684
chr13	60601749	60601948	60599075	60609075	60473331	60483331	126	23.9	60427639	60428139	-50	59840856	59841080	-637
chr13	60601749	60601948	60594948	60604948	60412618	60422618	182	6.1	60427639	60428139	10	59840856	59841080	-577
chr13	60601749	60601948	60593932	60603932	60123339	60133339	471	5.8	60056139	60056639	-72	59840856	59841080	-287
chr13	60601749	60601948	60592610	60602610	59824221	59834221	768	5.6	59856139	59856639	27	59840856	59841080	12
chr13	109260331	109260761	109260752	109270752	108447356	108457356	813	12	108271806	108272306	-180	107666771	107667124	-785
chr14	30008745	30009127	29997781	30007781	29996601	30006601	1	19.6	29863314	29863814	-138	30907762	30908148	906
chr14	30008745	30009127	29998155	30008155	29968323	29978323	30	5.8	29863314	29863814	-110	30907762	30908148	935
chr15	3979416	3979842	3975266	3985266	3567318	3577318	408	5.6	5263000	5263500	1691	3251000	3251286	-321
chr15	3979416	3979842	3970968	3980968	3447536	3457536	523	5.3	5263000	5263500	1811	3251000	3251286	-201
chr15	3979416	3979842	3971102	3981102	3394403	3404403	577	5.5	5263000	5263500	1864	3251000	3251286	-148
chr15	3979416	3979842	3970010	3980010	3351353	3361353	619	9.4	5263000	5263500	1907	3251000	3251286	-105
chr15	3979416	3979842	3971292	3981292	3332776	3342776	639	4.7	5263000	5263500	1925	3251000	3251286	-87
chr15	3979416	3979842	3970305	3980305	3307084	3317084	663	13.2	5263000	5263500	1951	3251000	3251286	-61
chr15	3979416	3979842	3975048	3985048	3288424	3298424	687	9.3	5263000	5263500	1970	3251000	3251286	-42
chr15	3979416	3979842	3974630	3984630	3267179	3277179	707	6.6	5263000	5263500	1991	3251000	3251286	-21
chr15	3979416	3979842	3970686	3980686	3233507	3243507	737	9	5263000	5263500	2025	3232534	3232810	-6
chr15	3979416	3979842	3969153	3979153	3182784	3192784	786	8.1	5263000	5263500	2075	3228960	3229299	41
chr15	39857001	39857560	39856859	39866859	39809564	39819564	47	5.5	39937454	39937954	123	39859903	39860282	46
chr15	39857001	39857560	39848736	39858736	39514793	39524793	334	5.7	39937454	39937954	418	39859903	39860282	340
chr15	39857001	39857560	39851018	39861018	39361849	39371849	489	12.4	39937454	39937954	571	39859903	39860282	493
chr15	39857001	39857560	39857250	39867250	39322779	39332779	534	8.6	39937454	39937954	610	39859903	39860282	532
chr15	39857001	39857560	39848602	39858602	39288235	39298235	560	5.6	39937454	39937954	644	39859903	39860282	567
chr15	98609420	98610224	98599890	98609890	98599291	98609291	1	20.2	98226069	98226569	-378	98678044	98678269	74
chr15	98609420	98610224	98609964	98619964	98578288	98588288	32	60.9	98226069	98226569	-357	98678044	98678269	95
chr15	98609420	98610224	98610697	98620697	98540204	98550204	70	8.7	98226069	98226569	-319	98678044	98678269	133
chr15	98609420	98610224	98609101	98619101	98506757	98516757	102	8.8	98226069	98226569	-285	98678044	98678269	166
chr15	102150305	102151117	102146594	102156594	102113536	102123536	33	8.5	101548569	101549069	-570	102026505	102026834	-92
chr16	23029015	23029479	23029135	23039135	23028318	23038318	1	14.5	22621427	22621927	-412	23037745	23038307	5
chr16	23029015	23029479	23018762	23028762	22899737	22909737	119	16	22621427	22621927	-283	22899793	22900523	-5
chr16	23029015	23029479	23030032	23040032	22873874	22883874	156	17.7	22621427	22621927	-257	22899793	22900523	21
chr16	23029015	23029479	23024165	23034165	22242669	22252669	781	4.6	22621427	22621927	374	22899793	22900523	652
chr16	23191668	23192220	23180812	23190812	23160239	23170239	21	7.2	22621427	22621927	-544	23039274	23039610	-126
chr16	23191668	23192220	23189789	23199789	23143231	23153231	47	8.9	22621427	22621927	-527	23039274	23039610	-109
chr16	23225862	23226375	23222817	23232817	23125237	23135237	98	5.3	22621427	22621927	-509	23039274	23039610	-91
chr16	23225862	23226375	23223025	23233025	23106509	23116509	117	6.3	22621427	22621927	-490	23039274	23039610	-72
chr16	23225862	23226375	23222668	23232668	23074876	23084876	148	5.1	22621427	22621927	-458	23039274	23039610	-40
chr16	24090027	24090422	24079086	24089086	24079086	24089086	0	8.6	22621427	22621927	-1462	24061562	24061888	-22
chr16	24090027	24090422	24081407	24091407	24040750	24050750	41	7.8	22621427	22621927	-1424	24061562	24061888	16
chr16	24090027	24090422	24081275	24091275	24006509	24016509	75	10.2	22621427	22621927	-1390	24061562	24061888	50
chr16	24090027	24090422	24079470	24089470	23988648	23998648	91	32.6	22621427	22621927	-1372	24061562	24061888	68
chr16	38432879	38433347	38422298	38432298	38415146	38425146	7	7.6	39121387	39121887	701	37684790	37685150	-735
chr16	38432879	38433347	38422126	38432126	38376801	38386801	45	5.5	39121387	39121887	740	37684790	37685150	-697
chr16	38432879	38433347	38428673	38438673	38359720	38369720	69	8.2	39121387	39121887	757	37684790	37685150	-680
chr16	38432879	38433347	38432021	38442021	38347601	38357601	84	8.5	39121387	39121887	769	37684790	37685150	-668
chr16	38432879	38433347	38428801	38438801	38283313	38293313	145	5.5	39121387	39121887	833	37684790	37685150	-603
chr16	38432879	38433347	38429044	38439044	38238247	38248247	191	4.6	39121387	39121887	878	37684790	37685150	-558
chr16	38432879	38433347	38423876	38433876	38219390	38229390	204	5.1	39121387	39121887	897	37684790	37685150	-539
chr16	38432879	38433347	38429912	38439912	37989179	37999179	441	9.1	39121387	39121887	1127	37684790	37685150	-309
chr16	38432879	38433347	38431463	38441463	37003631	37013631	1428	5.6	35183414	35183914	-1825	37684790	37685150	676
chr16	45945195	45945671	45939216	45949216	44378899	44388899	1560	5.3	44765387	44765887	382	44172273	44172469	-212
chr16	45945195	45945671	45938286	45948286	45799391	45809391	139	7.6	45579387	45579887	-225	45608512	45608960	-196
chr16	45945195	45945671	45938096	45948096	45933307	45943307	5	7.9	45579387	45579887	-359	46010984	46011188	73
chr16	45945195	45945671	45938280	45948280	45864773	45874773	74	11.6	45579387	45579887	-290	46010984	46011188	141
chr16	45945195	45945671	45945430	45955430	45835127	45845127	110	22	45579387	45579887	-260	46010984	46011188	171
chr16	45945195	45945671	45945965	45955965	45769611	45779611	176	17.5	45579387	45579887	-195	46010984	46011188	236
chr16	97850958	97851358	97849238	97859238	97802050	97812050	47	6.2	96903393	96903893	-903	97778817	97779000	-28
chr17	33781003	33781884	33780855	33790855	33719269	33729269	62	4.8	34130055	34130555	406	33897209	33897414	173
chr17	35126241	35126660	35117503	35127503	35107870	35117870	10	12.7	35554055	35554555	441	34952688	34953036	-160
chr17	35126241	35126660	35120632	35130632	34927873	34937873	193	6.5	35554055	35554555	621	34952688	34953036	20
chr17	35126241	35126660	35119081	35129081	34827420	34837420	292	7	34130055	34130555	-702	34952688	34953036	120
chr17	47437080	47437695	47436657	47446657	47382729	47392729	54	4.8	47512551	47513051	125	47472837	47473411	85
chr17	53566237	53566760	53558843	53568843	52566546	52576546	992	5.2	48882175	48882675	-3689	50508610	50508938	-2063
chr17	53566237	53566760	53560086	53570086	53556112	53566112	4	10.7	48882175	48882675	-4679	55931674	55932329	2371
chr17	53566237	53566760	53557835	53567835	53523072	53533072	35	6	48882175	48882675	-4646	55931674	55932329	2404
chr17	53566237	53566760	53555493	53565493	53488789	53498789	67	5.5	48882175	48882675	-4611	55931674	55932329	2438
chr18	12869110	12869537	12860475	12870475	12823953	12833953	37	13.3	12211991	12212491	-617	10885882	10886060	-1943
chr18	12869110	12869537	12864923	12874923	12785263	12795263	80	20.3	12211991	12212491	-578	10885882	10886060	-1904
chr18	12869110	12869537	12864760	12874760	12747403	12757403	117	18.5	12211991	12212491	-540	10885882	10886060	-1866
chr18	12869110	12869537	12866286	12876286	12517233	12527233	349	5.4	12211991	12212491	-310	10885882	10886060	-1636
chr18	12869110	12869537	12865807	12875807	12246085	12256085	620	5	12211991	12212491	-39	10885882	10886060	-1365
chr18	34776752	34777040	34771591	34781591	34759196	34769196	12	13	35979846	35980346	1216	34850170	34850387	86
chr18	34776752	34777040	34771846	34781846	34670630	34680630	101	5.1	35979846	35980346	1304	34850170	34850387	175
chr18	34776752	34777040	34771723	34781723	34603063	34613063	169	6.6	35979846	35980346	1372	34850170	34850387	242
chr18	34776752	34777040	34771485	34781485	34493310	34503310	278	5.2	35979846	35980346	1482	34850170	34850387	352
chr18	34776752	34777040	34770552	34780552	32853492	32863492	1917	5.6	32406846	32407346	-451	33378023	33378487	520
chr18	46728256	46728682	46720460	46730460	46718804	46728804	2	25.9	46714846	46715346	-9	46648659	46648961	-75
chr18	46728256	46728682	46720239	46730239	46375760	46385760	344	8.5	46273846	46274346	-107	46335644	46335886	-45
chr18	46728256	46728682	46724908	46734908	46333350	46343350	392	12.5	46273846	46274346	-64	46335644	46335886	-3
chr18	46728256	46728682	46718680	46728680	46295896	46305896	423	6.1	46273846	46274346	-27	46335644	46335886	35
chr18	46728256	46728682	46721671	46731671	46621670	46631670	100	45.1	46714846	46715346	88	46629249	46629656	3
chr18	46728256	46728682	46725206	46735206	46594576	46604576	131	64.1	46714846	46715346	116	46629249	46629656	30
chr18	46728256	46728682	46728624	46738624	46484189	46494189	244	5.6	46273846	46274346	-215	46629249	46629656	140
chr18	46728256	46728682	46720201	46730201	45560698	45570698	1160	5.6	46273846	46274346	708	46335644	46335886	770
chr19	8989186	8989627	8986245	8996245	8851769	8861769	134	8.4	8712510	8713010	-144	8630793	8631473	-226
chr19	8989186	8989627	8980229	8990229	8837329	8847329	143	6.7	8712510	8713010	-130	8630793	8631473	-211
chr19	29047829	29048196	29045286	29055286	29013469	29023469	32	7.1	28045510	28046010	-973	29049498	29049983	31
chr19	29047829	29048196	29046485	29056485	28984040	28994040	62	10.2	28045510	28046010	-943	29049498	29049983	61
chr19	29047829	29048196	29047286	29057286	28962575	28972575	85	17.8	28045510	28046010	-922	29049498	29049983	82
chr19	32595581	32596045	32588289	32598289	32573555	32583555	15	8.5	36477010	36477510	3899	32573327	32573554	-5
chr19	32595581	32596045	32588093	32598093	32548939	32558939	39	14.2	36477010	36477510	3923	32573327	32573554	20
chr19	32595581	32596045	32587452	32597452	32515532	32525532	72	8.1	36477010	36477510	3957	32532261	32532627	12
chr19	32595581	32596045	32587107	32597107	32484909	32494909	102	6.1	36477010	36477510	3987	32532261	32532627	43
chr19	32595581	32596045	32588737	32598737	32459638	32469638	129	4.6	36477010	36477510	4013	32532261	32532627	68
chr19	43940136	43940555	43939755	43949755	42579183	42589183	1361	7.4	42326010	42326510	-258	42510326	42510775	-74
chr19	43940136	43940555	43937617	43947617	43858183	43868183	79	14.5	43016010	43016510	-847	43999185	43999474	136
chr19	43940136	43940555	43940372	43950372	43840708	43850708	100	34.7	43016010	43016510	-829	43999185	43999474	154
chr19	43940136	43940555	43938211	43948211	43770961	43780961	167	6.3	43016010	43016510	-760	43999185	43999474	223
chr19	43940136	43940555	43935229	43945229	43755378	43765378	180	4.6	43016010	43016510	-744	43999185	43999474	239
chr19	43940136	43940555	43940697	43950697	43730397	43740397	210	5.8	43016010	43016510	-719	43999185	43999474	264
chr19	43940136	43940555	43940469	43950469	41552716	41562716	2388	7.4	40994010	40994510	-563	41838940	41839215	281
chr19	43940136	43940555	43938146	43948146	43709137	43719137	229	6.8	43016010	43016510	-698	43999185	43999474	285
chr2	4995542	4996065	4993951	5003951	4993020	5003020	1	5.1	4833954	4834454	-164	4987626	4988100	-10
chr2	4995542	4996065	4992511	5002511	4912888	4922888	80	24.7	4833954	4834454	-84	4987626	4988100	70
chr2	4995542	4996065	4985231	4995231	4866184	4876184	119	7.6	4833954	4834454	-37	4987626	4988100	117
chr2	4995542	4996065	4994861	5004861	3623301	3633301	1372	5.6	4833954	4834454	1206	3799924	3800274	172
chr2	4995542	4996065	4989582	4999582	4583571	4593571	406	6	4833954	4834454	246	4987626	4988100	399
chr2	4995542	4996065	4993615	5003615	4556580	4566580	437	5	4833954	4834454	273	4987626	4988100	426
chr2	18063780	18064209	18059715	18069715	17420016	17430016	640	5	17899373	17899873	475	18766812	18767451	1342
chr2	29869009	29869414	29867358	29877358	29154023	29164023	713	5.1	27449980	27450480	-1709	28629989	28630408	-529
chr2	29869009	29869414	29869239	29879239	29125888	29135888	743	7.4	27449980	27450480	-1681	28629989	28630408	-501
chr2	29869009	29869414	29865798	29875798	28754940	28764940	1111	5.6	27449980	27450480	-1310	28629989	28630408	-130
chr2	29869009	29869414	29866808	29876808	29866074	29876074	1	6.7	31082480	31082980	1212	29817775	29817953	-53
chr2	29869009	29869414	29868745	29878745	29842461	29852461	26	10.5	31082480	31082980	1235	29817775	29817953	-30
chr2	29869009	29869414	29866272	29876272	29829966	29839966	36	9.8	31082480	31082980	1248	29817775	29817953	-17
chr2	29869009	29869414	29860558	29870558	29815414	29825414	45	5.9	31082480	31082980	1262	29817775	29817953	-3
chr2	29869009	29869414	29860264	29870264	29627531	29637531	233	4.7	31082480	31082980	1450	29817775	29817953	185
chr2	48814020	48814435	48814014	48824014	48462502	48472502	352	7.6	51640480	51640980	3173	43470001	43470181	-4997
chr2	48814020	48814435	48808486	48818486	48412182	48422182	396	5.6	51640480	51640980	3224	43470001	43470181	-4947
chr2	48814020	48814435	48812499	48822499	48394651	48404651	418	5	51640480	51640980	3241	43470001	43470181	-4930
chr2	48814020	48814435	48815220	48825220	48324006	48334006	491	29	51640480	51640980	3312	43470001	43470181	-4859
chr2	48814020	48814435	48813757	48823757	48310166	48320166	504	6.3	51640480	51640980	3326	43470001	43470181	-4845
chr2	48814020	48814435	48812880	48822880	48242000	48252000	571	6.9	51640480	51640980	3394	43470001	43470181	-4777
chr2	48814020	48814435	48810112	48820112	48182838	48192838	627	7	51640480	51640980	3453	43470001	43470181	-4718
chr2	48814020	48814435	48812406	48822406	48146633	48156633	666	5.1	51640480	51640980	3489	43470001	43470181	-4682
chr2	48814020	48814435	48814603	48824603	48127567	48137567	687	7.6	51640480	51640980	3508	43470001	43470181	-4662
chr2	48814020	48814435	48812510	48822510	48034209	48044209	778	7.4	51640480	51640980	3602	43470001	43470181	-4569
chr2	48814020	48814435	48813401	48823401	47993132	48003132	820	20.9	51640480	51640980	3643	43470001	43470181	-4528
chr2	48814020	48814435	48808531	48818531	47945325	47955325	863	5.6	51640480	51640980	3690	43470001	43470181	-4480
chr2	48814020	48814435	48814054	48824054	47927567	47937567	886	5.6	51640480	51640980	3708	43470001	43470181	-4462
chr2	48814020	48814435	48814256	48824256	47864442	47874442	950	6.7	51640480	51640980	3771	43470001	43470181	-4399
chr2	65238470	65238972	65228790	65238790	65228267	65238267	1	15.6	66784943	66785443	1552	63861895	63862148	-1371
chr2	65238470	65238972	65229293	65239293	65207927	65217927	21	8.1	66784943	66785443	1572	63861895	63862148	-1351
chr2	65238470	65238972	65229361	65239361	65193867	65203867	35	10.2	66784943	66785443	1586	63861895	63862148	-1337
chr2	65238470	65238972	65229169	65239169	65166552	65176552	63	30.3	66784943	66785443	1614	63861895	63862148	-1310
chr2	65238470	65238972	65228349	65238349	65144255	65154255	84	14.9	66784943	66785443	1636	63861895	63862148	-1287
chr2	65238470	65238972	65229447	65239447	65133872	65143872	96	10.9	66784943	66785443	1646	63861895	63862148	-1277
chr2	65238470	65238972	65229732	65239732	65115118	65125118	115	21.9	66784943	66785443	1665	63861895	63862148	-1258
chr2	65238470	65238972	65238693	65248693	65019320	65029320	219	16.6	66784943	66785443	1761	63861895	63862148	-1162
chr2	65238470	65238972	65231808	65241808	65005751	65015751	226	6.8	66784943	66785443	1774	63861895	63862148	-1149
chr2	65238470	65238972	65230795	65240795	64974492	64984492	256	5.2	66784943	66785443	1806	63861895	63862148	-1117
chr2	65238470	65238972	65228213	65238213	64957110	64967110	271	10.6	66784943	66785443	1823	63861895	63862148	-1100
chr2	65238470	65238972	65231829	65241829	64928528	64938528	303	5.6	66784943	66785443	1852	63861895	63862148	-1072
chr2	65238470	65238972	65228758	65238758	64916063	64926063	313	5.9	66784943	66785443	1864	63861895	63862148	-1059
chr2	65239101	65239417	65228790	65238790	65228267	65238267	1	15.6	66784943	66785443	1552	63861895	63862148	-1371
chr2	65239101	65239417	65229293	65239293	65207927	65217927	21	8.1	66784943	66785443	1572	63861895	63862148	-1351
chr2	65239101	65239417	65229361	65239361	65193867	65203867	35	10.2	66784943	66785443	1586	63861895	63862148	-1337
chr2	65239101	65239417	65229169	65239169	65166552	65176552	63	30.3	66784943	66785443	1614	63861895	63862148	-1310
chr2	65239101	65239417	65228349	65238349	65144255	65154255	84	14.9	66784943	66785443	1636	63861895	63862148	-1287
chr2	65239101	65239417	65229447	65239447	65133872	65143872	96	10.9	66784943	66785443	1646	63861895	63862148	-1277
chr2	65239101	65239417	65229732	65239732	65115118	65125118	115	21.9	66784943	66785443	1665	63861895	63862148	-1258
chr2	65239101	65239417	65238693	65248693	65019320	65029320	219	16.6	66784943	66785443	1761	63861895	63862148	-1162
chr2	65239101	65239417	65231808	65241808	65005751	65015751	226	6.8	66784943	66785443	1774	63861895	63862148	-1149
chr2	65239101	65239417	65230795	65240795	64974492	64984492	256	5.2	66784943	66785443	1806	63861895	63862148	-1117
chr2	65239101	65239417	65228213	65238213	64957110	64967110	271	10.6	66784943	66785443	1823	63861895	63862148	-1100
chr2	65239101	65239417	65231829	65241829	64928528	64938528	303	5.6	66784943	66785443	1852	63861895	63862148	-1072
chr2	65239101	65239417	65228758	65238758	64916063	64926063	313	5.9	66784943	66785443	1864	63861895	63862148	-1059
chr2	122781608	122781964	122772610	122782610	122771422	122781422	1	26.1	125660764	125661264	2885	122378630	122378837	-398
chr2	122781608	122781964	122782213	122792213	122368076	122378076	414	8.8	119126264	119126764	-3247	122378630	122378837	6
chr2	122781608	122781964	122775568	122785568	122166600	122176600	609	5.1	119126264	119126764	-3045	122378630	122378837	207
chr2	125123566	125123755	125120518	125130518	124533570	124543570	587	5.1	125660764	125661264	1122	122378630	122378837	-2160
chr2	125123566	125123755	125122718	125132718	124237458	124247458	885	5.2	125660764	125661264	1419	122378630	122378837	-1864
chr2	125123566	125123755	125123458	125133458	124111623	124121623	1012	6.9	125660764	125661264	1544	122378630	122378837	-1738
chr2	125123566	125123755	125122884	125132884	125021014	125031014	102	5.8	125660764	125661264	635	126951102	126951344	1925
chr2	125123566	125123755	125122913	125132913	124943731	124953731	179	4.7	125660764	125661264	712	126951102	126951344	2002
chr2	125123566	125123755	125123712	125133712	124926935	124936935	197	4.9	125660764	125661264	729	126951102	126951344	2019
chr2	148040102	148040610	148030797	148040797	148029529	148039529	1	18	146546264	146546764	-1488	147944182	147944694	-90
chr2	148040102	148040610	148029159	148039159	147938241	147948241	91	19.3	146546264	146546764	-1397	147942625	147942972	0
chr2	151996373	151996544	151991594	152001594	151946910	151956910	45	8.8	151865764	151866264	-86	151994880	151995046	43
chr2	151996373	151996544	151991833	152001833	151927450	151937450	64	18.2	151865764	151866264	-66	151994880	151995046	63
chr2	151996373	151996544	151991486	152001486	151911821	151921821	80	8.1	151865764	151866264	-51	151994880	151995046	78
chr2	151996373	151996544	151992389	152002389	151868260	151878260	124	22.3	151865764	151866264	-7	151994880	151995046	122
chr2	151996373	151996544	151991389	152001389	151852272	151862272	139	7.2	151865764	151866264	9	151994880	151995046	138
chr3	9610026	9610292	9607325	9617325	9512922	9522922	94	7.6	5203000	5203500	-4315	9947784	9947964	430
chr3	9610026	9610292	9610928	9620928	9502720	9512720	108	8.3	5203000	5203500	-4304	9947784	9947964	440
chr3	9610026	9610292	9606413	9616413	9481034	9491034	125	12.2	5203000	5203500	-4283	9947784	9947964	462
chr3	9610026	9610292	9607053	9617053	9396635	9406635	210	11.8	5203000	5203500	-4198	9947784	9947964	546
chr3	9610026	9610292	9605301	9615301	9285553	9295553	320	5.6	5203000	5203500	-4087	9947784	9947964	657
chr3	9610026	9610292	9608270	9618270	8970445	8980445	638	5	5203000	5203500	-3772	9947784	9947964	972
chr3	28697751	28698115	28686778	28696778	28681998	28691998	5	12.4	27294578	27295078	-1392	27899110	27899586	-788
chr3	28697751	28698115	28688711	28698711	28654138	28664138	35	8.3	27294578	27295078	-1364	27899110	27899586	-760
chr3	28697751	28698115	28691118	28701118	28099722	28109722	591	5.6	27294578	27295078	-810	27751707	27751920	-353
chr3	28697751	28698115	28689316	28699316	28151583	28161583	538	4.7	27294578	27295078	-862	27899110	27899586	-257
chr3	57425183	57425592	57423361	57433361	55814336	55824336	1609	5.6	53988578	53989078	-1831	54493643	54494037	-1325
chr3	57425183	57425592	57422463	57432463	55351858	55361858	2071	5.6	53988578	53989078	-1368	54493643	54494037	-863
chr3	57425183	57425592	57417044	57427044	57386811	57396811	30	31.1	53988578	53989078	-3403	58206974	58207362	815
chr3	57425183	57425592	57421747	57431747	57344631	57354631	77	7.4	53988578	53989078	-3361	58206974	58207362	858
chr3	57425183	57425592	57418455	57428455	57298691	57308691	120	27	53988578	53989078	-3315	58206974	58207362	903
chr3	65529050	65529575	65524091	65534091	65406708	65416708	117	6.3	63297078	63297578	-2114	64039820	64040282	-1372
chr3	65529050	65529575	65530348	65540348	65392107	65402107	138	7.4	63297078	63297578	-2100	64039820	64040282	-1357
chr3	65529050	65529575	65529760	65539760	65371605	65381605	158	19.7	63297078	63297578	-2079	64039820	64040282	-1337
chr3	65529050	65529575	65528728	65538728	65311731	65321731	217	6.1	63297078	63297578	-2019	64039820	64040282	-1277
chr3	81036684	81036990	81034491	81044491	80429426	80439426	605	4.7	79519578	79520078	-915	78919496	78919788	-1515
chr3	81036684	81036990	81036838	81046838	80067087	80077087	970	7	79519578	79520078	-552	78919496	78919788	-1152
chr3	81036684	81036990	81030159	81040159	79844172	79854172	1186	5.3	79519578	79520078	-329	78919496	78919788	-930
chr3	81036684	81036990	81030070	81040070	79624102	79634102	1406	5.6	79519578	79520078	-109	78919496	78919788	-709
chr3	81036684	81036990	81037090	81047090	81037090	81047090	0	8.8	79519578	79520078	-1522	82022547	82022964	981
chr3	81036684	81036990	81029377	81039377	80951515	80961515	78	17.2	79519578	79520078	-1437	82022547	82022964	1066
chr3	96268499	96268727	96259941	96269941	96259941	96269941	154	6.5	96322077	96322577	57	96094280	96094557	-171
chr3	96268499	96268727	96258718	96268718	96228675	96238675	30	5.1	96322077	96322577	89	96094280	96094557	-139
chr3	96268499	96268727	96257803	96267803	96085000	96095000	173	6.7	96322077	96322577	232	96094280	96094557	4
chr3	105801297	105801647	105798238	105808238	105682623	105692623	116	14.5	106042582	106043082	355	105058980	105059162	-629
chr3	105801297	105801647	105799031	105809031	104986846	104996846	812	5.6	104753082	104753582	-239	104967870	104968267	-24
chr3	108013289	108013838	108006655	108016655	107969192	107979192	37	34.9	106042582	106043082	-1931	107867181	107867395	-107
chr3	108013289	108013838	108013762	108023762	107944353	107954353	69	48.4	106042582	106043082	-1907	107867181	107867395	-82
chr3	108013289	108013838	108011242	108021242	107873784	107883784	137	7.4	106042582	106043082	-1836	107867181	107867395	-11
chr3	135825071	135825300	135824934	135834934	135670461	135680461	154	5.7	135493036	135493536	-182	135731383	135731600	56
chr3	145758456	145758830	145754513	145764513	145576775	145586775	178	5.6	145614036	145614536	33	145624846	145625310	43
chr3	145758456	145758830	145754493	145764493	145563132	145573132	191	6.7	145614036	145614536	46	145624846	145625310	57
chr3	145758456	145758830	145749009	145759009	145200470	145210470	549	5.6	145614036	145614536	409	145624846	145625310	420
chr4	32247529	32247819	32242910	32252910	32167815	32177815	75	13.9	33526525	33527025	1354	32153468	32153643	-19
chr4	32247529	32247819	32248626	32258626	32107433	32117433	141	5.8	33526525	33527025	1414	32153468	32153643	41
chr4	32247529	32247819	32248323	32258323	32080418	32090418	168	10.6	33526525	33527025	1441	32153468	32153643	68
chr4	32247529	32247819	32243060	32253060	32062363	32072363	181	6.9	33526525	33527025	1459	32153468	32153643	86
chr4	32247529	32247819	32246489	32256489	32048114	32058114	198	13.2	33526525	33527025	1474	32153468	32153643	100
chr4	32247529	32247819	32247607	32257607	31965953	31975953	282	7.8	33526525	33527025	1556	32153468	32153643	183
chr4	57916192	57916684	57909614	57919614	57504734	57514734	405	9.1	55515628	55516128	-1994	57370066	57370246	-140
chr4	59003007	59003198	59003420	59013420	57956207	57966207	1047	5.6	55515628	55516128	-2445	57370066	57370246	-591
chr4	59003007	59003198	58993790	59003790	58905917	58915917	88	6.3	55515628	55516128	-3395	58913583	58913874	3
chr4	59003007	59003198	59003395	59013395	58838422	58848422	165	8.3	55515628	55516128	-3328	58913583	58913874	70
chr4	59003007	59003198	58993319	59003319	58835524	58845524	158	5.8	55515628	55516128	-3325	58913583	58913874	73
chr4	59003007	59003198	58996639	59006639	58824332	58834332	172	4.9	55515628	55516128	-3313	58913583	58913874	84
chr4	82505623	82505970	82500645	82510645	82406176	82416176	94	25.1	82769596	82770096	359	81789319	81789561	-622
chr4	82505623	82505970	82506786	82516786	82378128	82388128	129	13	82769596	82770096	387	81789319	81789561	-594
chr4	82505623	82505970	82500488	82510488	82333666	82343666	167	20.3	82769596	82770096	431	81789319	81789561	-549
chr4	82505623	82505970	82506317	82516317	82310831	82320831	195	17.9	82769596	82770096	454	81789319	81789561	-526
chr4	82505623	82505970	82505758	82515758	82256205	82266205	250	10	82769596	82770096	509	81789319	81789561	-472
chr4	82505623	82505970	82503632	82513632	82092983	82102983	411	5.6	82769596	82770096	672	81789319	81789561	-309
chr4	82505623	82505970	82506058	82516058	82067926	82077926	438	7	82769596	82770096	697	81789319	81789561	-283
chr4	82505623	82505970	82495320	82505320	81993791	82003791	502	8.5	82769596	82770096	771	81789319	81789561	-209
chr4	82505623	82505970	82506066	82516066	81364583	81374583	1141	5.6	82769596	82770096	1400	81276365	81276584	-93
chr4	82505623	82505970	82501717	82511717	81346349	81356349	1155	7.4	82769596	82770096	1418	81276365	81276584	-75
chr4	82505623	82505970	82500070	82510070	81587276	81597276	913	5.6	82769596	82770096	1178	81519221	81519504	-73
chr4	82505623	82505970	82500142	82510142	80935878	80945878	1564	5.6	82769596	82770096	1829	80874185	80874441	-67
chr4	82505623	82505970	82501315	82511315	81574013	81584013	927	5.6	82769596	82770096	1191	81519221	81519504	-60
chr4	82505623	82505970	82498706	82508706	80922823	80932823	1576	7.4	82769596	82770096	1842	80874185	80874441	-54
chr4	82505623	82505970	82500380	82510380	81499945	81509945	1000	13.7	82769596	82770096	1265	81519221	81519504	14
chr4	82505623	82505970	82499017	82509017	81437236	81447236	1062	5.6	82769596	82770096	1328	81519221	81519504	77
chr4	82505623	82505970	82494622	82504622	81670420	81680420	824	14.8	82769596	82770096	1094	81789319	81789561	114
chr4	82505623	82505970	82494658	82504658	81377103	81387103	1118	6.6	82769596	82770096	1388	81519221	81519504	137
chr4	82507856	82508070	82500645	82510645	82406176	82416176	94	25.1	82769596	82770096	359	81789319	81789561	-622
chr4	82507856	82508070	82506786	82516786	82378128	82388128	129	13	82769596	82770096	387	81789319	81789561	-594
chr4	82507856	82508070	82500488	82510488	82333666	82343666	167	20.3	82769596	82770096	431	81789319	81789561	-549
chr4	82507856	82508070	82506317	82516317	82310831	82320831	195	17.9	82769596	82770096	454	81789319	81789561	-526
chr4	82507856	82508070	82505758	82515758	82256205	82266205	250	10	82769596	82770096	509	81789319	81789561	-472
chr4	82507856	82508070	82503632	82513632	82092983	82102983	411	5.6	82769596	82770096	672	81789319	81789561	-309
chr4	82507856	82508070	82506058	82516058	82067926	82077926	438	7	82769596	82770096	697	81789319	81789561	-283
chr4	82507856	82508070	82507323	82517323	81925668	81935668	582	10.8	82769596	82770096	839	81789319	81789561	-141
chr4	82507856	82508070	82506066	82516066	81364583	81374583	1141	5.6	82769596	82770096	1400	81276365	81276584	-93
chr4	82507856	82508070	82501717	82511717	81346349	81356349	1155	7.4	82769596	82770096	1418	81276365	81276584	-75
chr4	82507856	82508070	82500070	82510070	81587276	81597276	913	5.6	82769596	82770096	1178	81519221	81519504	-73
chr4	82507856	82508070	82500142	82510142	80935878	80945878	1564	5.6	82769596	82770096	1829	80874185	80874441	-67
chr4	82507856	82508070	82501315	82511315	81574013	81584013	927	5.6	82769596	82770096	1191	81519221	81519504	-60
chr4	82507856	82508070	82498706	82508706	80922823	80932823	1576	7.4	82769596	82770096	1842	80874185	80874441	-54
chr4	82507856	82508070	82500380	82510380	81499945	81509945	1000	13.7	82769596	82770096	1265	81519221	81519504	14
chr4	82507856	82508070	82507531	82517531	81722458	81732458	785	9.4	82769596	82770096	1042	81789319	81789561	62
chr4	82507856	82508070	82499017	82509017	81437236	81447236	1062	5.6	82769596	82770096	1328	81519221	81519504	77
chr4	99120860	99121120	99115830	99125830	99077382	99087382	38	5.8	99560809	99561309	479	101400076	101400455	2318
chr4	99120860	99121120	99112049	99122049	99014867	99024867	97	5.5	99560809	99561309	541	101400076	101400455	2380
chr4	99120860	99121120	99117494	99127494	98995101	99005101	122	5.2	99560809	99561309	561	101400076	101400455	2400
chr4	99120860	99121120	99110750	99120750	98938440	98948440	172	6.5	99560809	99561309	618	101400076	101400455	2457
chr4	99120860	99121120	99110611	99120611	98924398	98934398	186	5.4	99560809	99561309	632	101400076	101400455	2471
chr4	99120860	99121120	99116090	99126090	98467130	98477130	649	4.7	97900309	97900809	-572	101400076	101400455	2928
chr4	108459573	108460023	108456779	108466779	107937051	107947051	520	5.6	107442895	107443395	-499	107900290	107900506	-42
chr4	108459573	108460023	108457173	108467173	107909467	107919467	548	5.6	107442895	107443395	-471	107900290	107900506	-14
chr4	108459573	108460023	108454572	108464572	108420407	108430407	34	8.2	108890395	108890895	465	108456125	108456424	31
chr4	108459573	108460023	108459022	108469022	108395353	108405353	64	27.9	108890395	108890895	490	108362579	108362962	-38
chr4	108459573	108460023	108455512	108465512	108341455	108351455	114	20.7	108890395	108890895	544	108349144	108349382	3
chr4	108459573	108460023	108455185	108465185	108322762	108332762	132	15.8	108890395	108890895	563	108349144	108349382	22
chr4	108459573	108460023	108457607	108467607	108291118	108301118	166	6.5	108890395	108890895	595	108349144	108349382	53
chr4	108459573	108460023	108454196	108464196	108153379	108163379	301	7	108890395	108890895	732	108225312	108225787	67
chr4	130663132	130663670	130653553	130663553	130309535	130319535	344	5.4	130845085	130845585	531	130198999	130199187	-115
chr4	138966900	138968000	138959299	138969299	136548619	136558619	2411	5.6	136981585	136982085	428	136160215	136160417	-393
chr4	138966900	138968000	138958228	138968228	138444181	138454181	514	5.2	138664585	138665085	216	138379198	138379425	-70
chr4	138966900	138968000	138957866	138967866	138957557	138967557	0	31.6	138958585	138959085	-4	138969205	138969637	7
chr4	138966900	138968000	138957911	138967911	138919329	138929329	39	7.2	138958585	138959085	35	138922141	138922365	-2
chr5	65763083	65763436	65752533	65762533	65715385	65725385	37	11.7	66527261	66527761	807	65724355	65725015	4
chr5	65763083	65763436	65757010	65767010	65535365	65545365	222	6.6	66527261	66527761	987	65724355	65725015	184
chr5	65763083	65763436	65757579	65767579	65518033	65528033	240	9.4	66527261	66527761	1004	65724355	65725015	202
chr5	65763083	65763436	65758232	65768232	65383266	65393266	375	5.6	66527261	66527761	1139	65724355	65725015	336
chr5	66098169	66098540	66088802	66098802	66072294	66082294	17	7.9	66527261	66527761	450	66239366	66239665	162
chr5	66098169	66098540	66097367	66107367	66049512	66059512	48	8.8	66527261	66527761	473	66239366	66239665	185
chr5	66098169	66098540	66097779	66107779	66030235	66040235	68	8.5	66527261	66527761	492	66239366	66239665	204
chr5	66151323	66151672	66147520	66157520	66074466	66084466	73	14.1	66527261	66527761	448	66239366	66239665	160
chr5	66151323	66151672	66151961	66161961	66052763	66062763	99	11.5	66527261	66527761	470	66239366	66239665	182
chr5	66151323	66151672	66146416	66156416	66028287	66038287	118	15.6	66527261	66527761	494	66239366	66239665	206
chr5	90560701	90561139	90553772	90563772	90479341	90489341	74	5.9	92320974	92321474	1837	90476631	90478042	-7
chr5	90560701	90561139	90560003	90570003	90414897	90424897	145	12.1	92320974	92321474	1901	90439171	90439486	19
chr5	90560701	90561139	90554725	90564725	90401417	90411417	153	8.1	92320974	92321474	1915	90439171	90439486	33
chr5	90560701	90561139	90554115	90564115	90322877	90332877	231	5.7	92320974	92321474	1993	90439171	90439486	111
chr5	102481265	102481627	102471064	102481064	102469186	102479186	2	8.7	102102981	102103481	-371	103927511	103927872	1454
chr5	102481265	102481627	102471327	102481327	102432976	102442976	38	5.6	102102981	102103481	-335	103927511	103927872	1490
chr5	102481265	102481627	102479699	102489699	102421674	102431674	58	8.1	102102981	102103481	-323	103927511	103927872	1501
chr5	102481265	102481627	102479536	102489536	102319408	102329408	160	4.8	102102981	102103481	-221	103927511	103927872	1603
chr5	102481265	102481627	102472945	102482945	102255388	102265388	218	5.5	102102981	102103481	-157	103927511	103927872	1667
chr5	139389705	139390033	139384840	139394840	139382371	139392371	2	5	139377546	139378046	-10	139358688	139359076	-28
chr5	139389705	139390033	139385929	139395929	139365111	139375111	21	10.5	139377546	139378046	8	139358688	139359076	-11
chr5	139389705	139390033	139389778	139399778	139337605	139347605	52	5.4	139377546	139378046	35	139331634	139331978	-11
chr6	37530036	37530381	37528198	37538198	37504350	37514350	24	14.8	38066000	38066500	557	37448049	37448230	-61
chr6	37530036	37530381	37527571	37537571	37490420	37500420	37	8.4	38066000	38066500	571	37448049	37448230	-47
chr6	37530036	37530381	37522922	37532922	37468135	37478135	55	15	38066000	38066500	593	37448049	37448230	-25
chr6	37530036	37530381	37528389	37538389	37525425	37535425	3	7.3	38066000	38066500	536	37592486	37592889	62
chr6	37530036	37530381	37527803	37537803	37076848	37086848	451	5.8	38066000	38066500	984	37448049	37448230	366
chr6	82041470	82041995	82040032	82050032	82031523	82041523	9	5	79539006	79539506	-2497	82039045	82039630	3
chr6	82041470	82041995	82033647	82043647	81985557	81995557	48	35.4	79539006	79539506	-2451	82012493	82012687	22
chr6	82041470	82041995	82034924	82044924	81973009	81983009	62	24.2	79539006	79539506	-2439	82012493	82012687	35
chr6	82052145	82052406	82046252	82056252	82012779	82022779	33	5	79539006	79539506	-2479	82012493	82012687	-5
chr6	88742655	88743083	88742743	88752743	88677961	88687961	65	5.6	87424006	87424506	-1259	88831573	88831756	149
chr6	88742655	88743083	88737911	88747911	88633029	88643029	105	11.6	87424006	87424506	-1214	88831573	88831756	194
chr6	88742655	88743083	88743060	88753060	88616842	88626842	126	18	87424006	87424506	-1198	88831573	88831756	210
chr6	88742655	88743083	88739074	88749074	88602461	88612461	137	9.8	87424006	87424506	-1183	88831573	88831756	224
chr6	88742655	88743083	88743237	88753237	88574455	88584455	169	4.8	87424006	87424506	-1155	88831573	88831756	252
chr6	88742655	88743083	88738594	88748594	88523628	88533628	215	5.3	87424006	87424506	-1104	88831573	88831756	303
chr6	95718723	95718972	95716679	95726679	95455484	95465484	261	5.5	94542006	94542506	-918	94999088	94999352	-461
chr6	95718723	95718972	95714955	95724955	95382255	95392255	333	8	94542006	94542506	-845	94999088	94999352	-388
chr6	95718723	95718972	95714191	95724191	95241900	95251900	472	5.9	94542006	94542506	-705	94999088	94999352	-248
chr6	95718723	95718972	95717607	95727607	95114750	95124750	603	9.7	94542006	94542506	-577	94999088	94999352	-121
chr6	95718723	95718972	95717902	95727902	94687433	94697433	1030	5.2	94542006	94542506	-150	94701087	94701330	9
chr6	95718723	95718972	95711008	95721008	94645184	94655184	1066	5.6	94542006	94542506	-108	94701087	94701330	51
chr6	95718723	95718972	95711580	95721580	95609238	95619238	102	10.6	94542006	94542506	-1072	95936422	95936903	322
chr6	95718723	95718972	95713932	95723932	95592209	95602209	122	17.9	94542006	94542506	-1055	95936422	95936903	339
chr6	95718723	95718972	95715376	95725376	95542017	95552017	173	8.5	94542006	94542506	-1005	95936422	95936903	390
chr6	95718723	95718972	95711626	95721626	95507621	95517621	204	14.9	94542006	94542506	-970	95936422	95936903	424
chr6	124738514	124738987	124731447	124741447	124667037	124677037	64	15.6	126384482	126384982	1713	124719552	124719929	48
chr6	124738514	124738987	124729105	124739105	124423049	124433049	306	8.6	126384482	126384982	1957	124425013	124425744	-3
chr6	124738514	124738987	124731572	124741572	124637142	124647142	94	15.1	126384482	126384982	1743	124719552	124719929	78
chr6	124755912	124756152	124756991	124766991	124643411	124653411	114	16	126384482	126384982	1736	124719552	124719929	71
chr7	45700841	45701040	45692493	45702493	45429287	45439287	263	7.8	45408130	45408630	-26	45299859	45300028	-134
chr7	45700841	45701040	45691222	45701222	45639615	45649615	52	6.3	45560630	45561130	-84	45610798	45611287	-34
chr7	45700841	45701040	45691457	45701457	45604094	45614094	87	5.9	45560630	45561130	-48	45610798	45611287	2
chr7	45700841	45701040	45701067	45711067	45452753	45462753	248	5.6	45408130	45408630	-49	45610798	45611287	153
chr7	45706878	45707151	45706495	45716495	45604867	45614867	102	9.3	45560630	45561130	-49	45610798	45611287	1
chr7	45706878	45707151	45704884	45714884	45222793	45232793	482	5.2	45093130	45093630	-134	45299859	45300028	72
chr7	45706878	45707151	45705739	45715739	45499837	45509837	206	4.9	45560630	45561130	56	45610798	45611287	106
chr7	45706878	45707151	45702233	45712233	45480056	45490056	222	5.5	45560630	45561130	76	45610798	45611287	126
chr7	45706878	45707151	45701067	45711067	45452753	45462753	248	5.6	45408130	45408630	-49	45610798	45611287	153
chr7	73541414	73541797	73534673	73544673	73534673	73544673	0	14.5	73921114	73921614	382	73577812	73578260	38
chr7	80688909	80689256	80678083	80688083	80599008	80609008	79	13.6	80160114	80160614	-444			0
chr7	80688909	80689256	80677957	80687957	80649091	80659091	29	8.6	80160114	80160614	-494	80857140	80857477	203
chr7	119525990	119526343	119516109	119526109	118786193	118796193	730	7.4	119684986	119685486	894	118448577	118448960	-342
chr7	119620187	119620568	119611100	119621100	119524510	119534510	87	14.7	119684986	119685486	156	119748913	119749179	220
chr7	140717218	140717925	140712566	140722566	140554267	140564267	158	5.5	140948601	140949101	390	140707534	140708277	149
chr7	140717218	140717925	140712710	140722710	140380989	140390989	332	5	140050101	140050601	-336	140707534	140708277	322
chr7	140717218	140717925	140712544	140722544	140354647	140364647	358	13.6	140050101	140050601	-309	140707534	140708277	348
chr7	140717218	140717925	140712343	140722343	140305002	140315002	407	6.1	140050101	140050601	-260	140707534	140708277	398
chr7	140717218	140717925	140712480	140722480	140252306	140262306	460	5	140050101	140050601	-207	140707534	140708277	451
chr7	140717218	140717925	140713948	140723948	140092877	140102877	621	5.6	140050101	140050601	-48	140707534	140708277	610
chr7	140720983	140721476	140712566	140722566	140554267	140564267	158	5.5	140948601	140949101	390	140707534	140708277	149
chr7	140720983	140721476	140712710	140722710	140380989	140390989	332	5	140050101	140050601	-336	140707534	140708277	322
chr7	140720983	140721476	140712544	140722544	140354647	140364647	358	13.6	140050101	140050601	-309	140707534	140708277	348
chr7	140720983	140721476	140712343	140722343	140305002	140315002	407	6.1	140050101	140050601	-260	140707534	140708277	398
chr7	140720983	140721476	140712480	140722480	140252306	140262306	460	5	140050101	140050601	-207	140707534	140708277	451
chr7	140720983	140721476	140713948	140723948	140092877	140102877	621	5.6	140050101	140050601	-48	140707534	140708277	610
chr8	4250688	4250867	4242587	4252587	4132043	4142043	111	7.2	8443000	8443500	4306	5106857	5107148	970
chr8	4250688	4250867	4244454	4254454	3648330	3658330	596	5.6	8443000	8443500	4790	5106857	5107148	1454
chr8	22476197	22476899	22473032	22483032	22431494	22441494	42	12	23153528	23154028	717	22400541	22400897	-36
chr8	22476197	22476899	22472821	22482821	22163379	22173379	309	9.5	23153528	23154028	985	22400541	22400897	232
chr8	33929759	33930577	33928289	33938289	33871619	33881619	57	5.2	34053946	34054446	178	33931553	33931831	55
chr8	33929759	33930577	33919043	33929043	33854437	33864437	65	13.7	34053946	34054446	195	33931553	33931831	72
chr8	33929759	33930577	33929060	33939060	33822269	33832269	107	8.5	34053946	34054446	227	33931553	33931831	104
chr8	33929759	33930577	33929370	33939370	33805859	33815859	124	5.4	34053946	34054446	243	33931553	33931831	121
chr8	33929759	33930577	33929244	33939244	33761831	33771831	167	14.4	34053946	34054446	287	33931553	33931831	165
chr8	33929759	33930577	33931034	33941034	33743119	33753119	188	5.8	34053946	34054446	306	33931553	33931831	184
chr8	36457439	36458396	36458293	36468293	36153614	36163614	305	5	36600946	36601446	443	36187081	36187339	29
chr8	41133523	41134266	41126415	41136415	41112571	41122571	14	11.9	40992646	40993146	-125	41135507	41135821	18
chr8	41133523	41134266	41126234	41136234	41094112	41104112	32	5	40992646	40993146	-106	41135507	41135821	37
chr8	41133523	41134266	41126457	41136457	41038075	41048075	88	6.2	40992646	40993146	-50	41135507	41135821	93
chr8	41133523	41134266	41128721	41138721	40987671	40997671	141	5.4	40992646	40993146	0	41135507	41135821	143
chr8	73352394	73352992	73347838	73357838	73228623	73238623	119	11.6	70452101	70452601	-2781	72549608	72549863	-684
chr8	73352394	73352992	73348003	73358003	73056199	73066199	292	6.2	70452101	70452601	-2609	72549608	72549863	-511
chr8	73352394	73352992	73353650	73363650	72989127	72999127	365	9.2	70452101	70452601	-2542	72549608	72549863	-444
chr8	73352394	73352992	73341588	73351588	72959353	72969353	382	8.7	70452101	70452601	-2512	72549608	72549863	-415
chr8	73352394	73352992	73349084	73359084	72824513	72834513	525	5.2	70452101	70452601	-2377	72549608	72549863	-280
chr8	93131216	93131649	93126440	93136440	93069572	93079572	57	12.5	94205100	94205600	1131	93233584	93234345	159
chr8	93131216	93131649	93124512	93134512	93054760	93064760	70	6.5	94205100	94205600	1146	93233584	93234345	174
chr8	93197926	93198455	93189121	93199121	93184685	93194685	4	11.5	94205100	94205600	1016	93233584	93234345	44
chr8	93197926	93198455	93194637	93204637	93151060	93161060	44	9.6	94205100	94205600	1049	93233584	93234345	78
chr8	93197926	93198455	93189615	93199615	93120846	93130846	69	7.7	94205100	94205600	1080	93233584	93234345	108
chr8	93197926	93198455	93191768	93201768	93068500	93078500	123	9.8	94205100	94205600	1132	93233584	93234345	160
chr8	95488829	95489152	95483159	95493159	95473389	95483389	10	9.1	96151100	96151600	673	95377858	95378532	-100
chr8	95488829	95489152	95481098	95491098	95457699	95467699	23	4.9	96151100	96151600	689	95377858	95378532	-85
chr8	95488829	95489152	95479521	95489521	94068298	94078298	1411	5.5	94492100	94492600	419	94013134	94013362	-60
chr8	95488829	95489152	95481391	95491391	93998425	94008425	1483	5.6	94205100	94205600	202	94013134	94013362	10
chr8	95488829	95489152	95481092	95491092	95379522	95389522	102	5.8	96151100	96151600	767	95377858	95378532	-6
chr8	95488829	95489152	95484721	95494721	95362083	95372083	123	8.3	96151100	96151600	784	95377858	95378532	11
chr8	95488829	95489152	95480186	95490186	95343800	95353800	136	22.1	96151100	96151600	803	95377858	95378532	29
chr8	95488829	95489152	95479726	95489726	95328380	95338380	151	18	96151100	96151600	818	95377858	95378532	45
chr8	95488829	95489152	95479826	95489826	95304217	95314217	176	5.4	94492100	94492600	-817	95377858	95378532	69
chr8	120634241	120634798	120629597	120639597	120550592	120560592	79	5.8	120103600	120104100	-452	119429595	119430005	-1126
chr8	120634241	120634798	120631319	120641319	120297620	120307620	334	6	120103600	120104100	-199	119429595	119430005	-873
chr8	120634241	120634798	120633929	120643929	120166512	120176512	467	8.5	120103600	120104100	-68	119429595	119430005	-742
chr9	37146962	37147554	37139213	37149213	37138621	37148621	1	10.8	37368415	37368915	225	35038938	35039648	-2104
chr9	37146962	37147554	37137577	37147577	37042863	37052863	95	9.1	37368415	37368915	321	35038938	35039648	-2009
chr9	37146962	37147554	37137528	37147528	37012815	37022815	125	10.6	37368415	37368915	351	35038938	35039648	-1979
chr9	37146962	37147554	37138144	37148144	36973043	36983043	165	13.4	37368415	37368915	391	35038938	35039648	-1939
chr9	37146962	37147554	37139227	37149227	36955426	36965426	184	8.1	37368415	37368915	408	35038938	35039648	-1921
chr9	37146962	37147554	37138403	37148403	36910252	36920252	228	6.5	37368415	37368915	453	35038938	35039648	-1876
chr9	37146962	37147554	37139605	37149605	35612852	35622852	1527	5.1	35007915	35008415	-610	35038938	35039648	-579
chr9	44477755	44478071	44478638	44488638	44477633	44487633	1	10	44537417	44537917	55	44604000	44604656	122
chr9	44477755	44478071	44471922	44481922	44409856	44419856	62	6	44537417	44537917	123	44604000	44604656	189
chr9	44477755	44478071	44477377	44487377	44103171	44113171	374	5.2	44537417	44537917	429	44604000	44604656	496
chr9	44482427	44482800	44478638	44488638	44477633	44487633	1	10	44537417	44537917	55	44604000	44604656	122
chr9	44482427	44482800	44471922	44481922	44409856	44419856	62	6	44537417	44537917	123	44604000	44604656	189
chr9	44482427	44482800	44482407	44492407	44319785	44329785	163	5.4	44537417	44537917	213	44604000	44604656	280
chr9	44482427	44482800	44477377	44487377	44103171	44113171	374	5.2	44537417	44537917	429	44604000	44604656	496
chr9	44483685	44484190	44478638	44488638	44477633	44487633	1	10	44537417	44537917	55	44604000	44604656	122
chr9	44483685	44484190	44482407	44492407	44319785	44329785	163	5.4	44537417	44537917	213	44604000	44604656	280
chr9	44483685	44484190	44477377	44487377	44103171	44113171	374	5.2	44537417	44537917	429	44604000	44604656	496
chr9	65827661	65827896	65828046	65838046	65630267	65640267	198	17.6	65128693	65129193	-506	65290061	65290329	-345
chr9	65827661	65827896	65823018	65833018	65608044	65618044	215	15	65128693	65129193	-484	65290061	65290329	-323
chr9	65827661	65827896	65827015	65837015	65584978	65594978	242	10.1	65128693	65129193	-461	65290061	65290329	-300
chr9	65827661	65827896	65817174	65827174	65474046	65484046	343	5.8	65128693	65129193	-350	65290061	65290329	-189
chr9	65827661	65827896	65820189	65830189	65351724	65361724	468	5	65128693	65129193	-228	65290061	65290329	-67
chr9	65827661	65827896	65820114	65830114	65330908	65340908	489	4.7	65128693	65129193	-207	65290061	65290329	-46
chr9	65827661	65827896	65818884	65828884	65810404	65820404	8	5.9	65128693	65129193	-686	66084188	66084480	269
chr9	65827661	65827896	65826511	65836511	65785665	65795665	41	13.1	65128693	65129193	-662	66084188	66084480	294
chr9	65827661	65827896	65819855	65829855	65756951	65766951	63	40	65128693	65129193	-633	66084188	66084480	322
chr9	65827661	65827896	65823149	65833149	65691470	65701470	132	11.3	65128693	65129193	-568	66084188	66084480	388
chr9	77754387	77754633	77743849	77753849	77684198	77694198	60	32.6	77496693	77497193	-192	78006586	78006948	318
chr9	77754387	77754633	77744037	77754037	77600961	77610961	143	7.1	77496693	77497193	-109	78006586	78006948	401
chr9	107590305	107590957	107582069	107592069	107579341	107589341	3	12.1	107249669	107250169	-334	107644668	107645057	61
chr9	108296405	108296953	108285668	108295668	107889182	107899182	396	6.2	107249669	107250169	-644	107738141	107738507	-156
chr9	108296405	108296953	108297761	108307761	107850207	107860207	448	5.1	107249669	107250169	-605	107738141	107738507	-117
chr9	108296405	108296953	108287327	108297327	108159665	108169665	128	9.4	108106669	108107169	-58	108095683	108095889	-69
chr9	108296405	108296953	108286844	108296844	107732769	107742769	554	6	107249669	107250169	-488	107738141	107738507	1
chr9	108296405	108296953	108288550	108298550	108287596	108297596	1	43.2	108106669	108107169	-186	108284505	108284704	-8
chr9	108296405	108296953	108286199	108296199	108133188	108143188	153	8.3	108106669	108107169	-31	108095683	108095889	-42
chr9	108296405	108296953	108288583	108298583	108116552	108126552	172	7.6	108106669	108107169	-15	108095683	108095889	-26
chr9	108296405	108296953	108287126	108297126	108070853	108080853	216	12.7	108106669	108107169	31	108095683	108095889	20
chr9	108296405	108296953	108296758	108306758	108215279	108225279	81	8.5	108106669	108107169	-113	108284505	108284704	64
chr9	108296405	108296953	108293247	108303247	108014217	108024217	279	5.3	108106669	108107169	88	108095683	108095889	77
chr9	108296405	108296953	108287112	108297112	107999072	108009072	288	12.4	107249669	107250169	-754	108095683	108095889	92
	p-RCA		Hi-C site 1		Hi-C site 2		site-1 vs site-2		H-site		Site-1 vs H-site	i-RCA		Site-1 vs i-RCA
	Coordinates		Coordinates		Coordinates		Distance		Coordinates		Distance	Coordinates		Distance
	start	end	start	end	start	end	kb	logP	kb	end	kb	start	end	kb
chr1	17097719	17098091	18063849	18073849	17098175	17108175	1200	-5.6	21217919	21218419	3149	15997194	15997471	-2072
chr1	138963183	138963655	139165854	139175854	138963060	138973060	582	-7.18328	135874423	135874923	-3296	138912341	138912560	-258
chr1	138963183	138963655	139156033	139166033	138952534	138962534	503	-5.85454	135874423	135874923	-3286	138912341	138912560	-249
chr1	138963183	138963655	139093211	139103211	138956357	138966357	801	-10.3299	135874423	135874923	-3224	138912341	138912560	-186
chr1	138963183	138963655	139076752	139086752	138962458	138972458	976	-11.1165	135874423	135874923	-3207	138912341	138912560	-169
chr1	138963183	138963655	139057292	139067292	138952333	138962333	1125	-18.5644	135874423	135874923	-3188	138912341	138912560	-150
chr1	138963183	138963655	139038697	139048697	138952512	138962512	634	-8.31711	135874423	135874923	-3169	138912341	138912560	-131
chr1	153740184	153740436	154122190	154132190	153741251	153751251	267	-5.2909	153904870	153905370	-222	154149017	154149369	22
chr1	153749318	153749738	154235618	154245618	153741733	153751733	40	-5.65854	153904870	153905370	-335	154149017	154149369	-91
chr1	153749318	153749738	154122190	154132190	153741251	153751251	98	-5.2909	153904870	153905370	-222	154149017	154149369	22
chr1	153749318	153749738	154810872	154820872	153746204	153756204	262	-5.56404	154688870	154689370	-127	155275029	155275285	459
chr1	160978442	160978644	161252553	161262553	160972191	160982191	300	-5.49427	161442369	161442869	185	163338971	163339217	2082
chr1	160978442	160978644	161071949	161081949	160976367	160986367	0	-5.75518	160988869	160989369	-88	163338971	163339217	2262
chr1	160978442	160978644	161026238	161036238	160973416	160983416	37	-8.23122	160988869	160989369	-42	163338971	163339217	2308
chr1	160978442	160978644	160998881	161008881	160978203	160988203	300	-5.70064	160988869	160989369	-15	163338971	163339217	2335
chr1	160978442	160978644	160984952	160994952	160975233	160985233	124	-9.46257	160988869	160989369	-1	163338971	163339217	2349
chr1	162866509	162866731	163942945	163952945	162866920	162876920	198	-5.61462	164065869	164066369	118	164220348	164220580	273
chr1	162866509	162866731	162873851	162883851	162867419	162877419	282	-7.51575	164065869	164066369	1187	163338971	163339217	460
chr1	182287826	182288094	182529209	182539209	182280378	182290378	132	-7.11629	182283369	182283869	-251	182539297	182539658	5
chr1	182287826	182288094	182384297	182394297	182283728	182293728	114	-4.86848	182283369	182283869	-106	182386380	182386763	-3
chr1	182287826	182288094	182347057	182357057	182278424	182288424	114	-5.72436	182283369	182283869	-68	182386380	182386763	35
chr1	182287826	182288094	182301698	182311698	182286213	182296213	182	-9.43567	182283369	182283869	-23	182268298	182268576	-38
chr1	182954688	182955252	183197306	183207306	182944093	182954093	104	-4.9114	182883369	182883869	-319	182991032	182991214	-211
chr10	19907301	19907793	21045352	21055352	19903526	19913526	47	-7.44468	21442194	21442694	392	21460081	21460369	410
chr10	19907301	19907793	21010623	21020623	19901041	19911041	21	-4.81315	21442194	21442694	427	21460081	21460369	445
chr10	19907301	19907793	20811861	20821861	19906780	19916780	47	-7.44051	20195194	20195694	-621	21460081	21460369	643
chr10	19907301	19907793	20479728	20489728	19905350	19915350	363	-5.87071	20195194	20195694	-289	21460081	21460369	975
chr10	19907301	19907793	20233041	20243041	19907128	19917128	455	-6.20773	20195194	20195694	-43	21460081	21460369	1222
chr10	19907301	19907793	20222813	20232813	19906490	19916490	235	-5.51487	20195194	20195694	-32	21460081	21460369	1232
chr10	19907301	19907793	20157060	20167060	19907205	19917205	572	-7.37525	20147694	20148194	-14	21460081	21460369	1298
chr10	19907301	19907793	20071866	20081866	19907061	19917061	83	-58.2172	20147694	20148194	71	21460081	21460369	1383
chr10	19907301	19907793	20039540	20049540	19908248	19918248	61	-10.1889	20147694	20148194	103	21460081	21460369	1416
chr10	19907301	19907793	20014767	20024767	19902274	19912274	194	-5.43173	20147694	20148194	128	21460081	21460369	1440
chr10	23851327	23851523	23971922	23981922	23848199	23858199	389	-13.5706	24718194	24718694	742	23839016	23839261	-138
chr10	23851327	23851523	23907164	23917164	23847113	23857113	130	-6.73393	24718194	24718694	806	23839016	23839261	-73
chr10	23851327	23851523	23860424	23870424	23848147	23858147	849	-11.5753	24718194	24718694	853	23839016	23839261	-26
chr10	23851327	23851523	24124639	24134639	23848625	23858625	170	-9.70997	24718194	24718694	589	24317182	24317454	188
chr10	23851327	23851523	24095692	24105692	23848669	23858669	106	-6.6673	24718194	24718694	618	24317182	24317454	217
chr10	75780775	75781296	75847525	75857525	75781155	75791155	68	-12.1586	75353755	75354255	-499	75853565	75853741	1
chr10	83637366	83637729	84658949	84668949	83628247	83638247	33	-5.61399	85037755	85038255	374	82899837	82900212	-1764
chr10	86972034	86972224	87014656	87024656	86966943	86976943	2148	-7.24652	85037755	85038255	-1982	87051736	87052123	32
chr10	86972034	86972224	87503400	87513400	86961682	86971682	383	-10.681	89646755	89647255	2139	87518258	87518873	10
chr10	86972034	86972224	88353084	88363084	86962374	86972374	1358	-5.615	89646755	89647255	1289	88507640	88508121	150
chr10	95323525	95324257	95870213	95880213	95325140	95335140	570	-5.37861	95605366	95605866	-270	95695839	95696246	-179
chr10	95323525	95324257	95690523	95700523	95324750	95334750	553	-5.28409	95605366	95605866	-90	95695839	95696246	1
chr10	95323525	95324257	95420315	95430315	95320585	95330585	1053	-18.3076	95605366	95605866	180	95438907	95439296	14
chr10	95323525	95324257	95403837	95413837	95320719	95330719	980	-15.8675	95605366	95605866	197	95438907	95439296	30
chr10	95323525	95324257	95370440	95380440	95320942	95330942	665	-8.17884	95605366	95605866	230	95438907	95439296	64
chr10	95416527	95417606	95797283	95807283	95411502	95421502	154	-5.35776	95605366	95605866	-197	95695839	95696246	-106
chr10	95416527	95417606	95434247	95444247	95418168	95428168	390	-7.13031	95605366	95605866	166	95438907	95439296	0
chr10	95416527	95417606	95950546	95960546	95414083	95424083	289	-5.61504	95605366	95605866	-350	96125722	96126062	170
chr10	121310983	121311350	122597623	122607623	121308745	121318745	3	-5.61563	122008944	122009444	-593	122051930	122052126	-551
chr10	121310983	121311350	121612533	121622533	121308535	121318535	67	-6.66442	121918944	121919444	302	122051930	122052126	434
chr10	121310983	121311350	121406454	121416454	121303926	121313926	763	-5.14705	121918944	121919444	508	122051930	122052126	641
chr10	121310983	121311350	122995527	123005527	121301386	121311386	53	-5.6184	122008944	122009444	-991	123846735	123846973	846
chr10	121351326	121351598	122081155	122091155	121351709	121361709	4	-7.43974	122008944	122009444	-77	122051930	122052126	-34
chr10	121351326	121351598	121506309	121516309	121349064	121359064	80	-11.3769	121918944	121919444	408	122051930	122052126	541
chr11	59787286	59787779	60261440	60271440	59788552	59798552	133	-5.51812	59926498	59926998	-340	60224702	60225168	-42
chr11	59787286	59787779	60159792	60169792	59781318	59791318	92	-5.48805	59926498	59926998	-238	60224702	60225168	60
chr11	59787286	59787779	59840114	59850114	59776555	59786555	42	-5.06023	59926498	59926998	82	60048716	60049133	204
chr11	59787286	59787779	59814080	59824080	59780107	59790107	186	-6.14478	59926498	59926998	108	60048716	60049133	230
chr11	59787286	59787779	59796429	59806429	59785514	59795514	210	-11.6473	59926498	59926998	125	60048716	60049133	247
chr11	70654258	70654826	70825759	70835759	70643940	70653940	11	-6.62997	70075998	70076498	-755	70822189	70822606	-8
chr11	70654258	70654826	70727649	70737649	70644805	70654805	1254	-4.98032	70075998	70076498	-656	70741718	70742139	9
chr11	94392549	94393110	94575685	94585685	94381674	94391674	1219	-6.74857	95257686	95258186	677	94716778	94717111	136
chr12	33315341	33315706	35105105	35115105	33311612	33321612	835	-5.6178	35186828	35187328	77	35182793	35182968	73
chr12	59130264	59130503	59208572	59218572	59129474	59139474	615	-12.103	58925013	58925513	-288	59195154	59195561	-18
chr12	59130264	59130503	65017782	65027782	59128273	59138273	359	-5.61545	68576513	68577013	3554	69364204	69364390	4342
chr12	83987732	83988225	84332895	84342895	83977965	83987965	277	-5.46416	85336050	85336550	998	83999362	83999585	-338
chr12	83987732	83988225	84186546	84196546	83980314	83990314	395	-5.96443	85336050	85336550	1145	83999362	83999585	-192
chr12	83987732	83988225	84059018	84069018	83980818	83990818	337	-23.2328	85336050	85336550	1272	83999362	83999585	-65
chr12	83987732	83988225	84026315	84036315	83980678	83990678	430	-20.5082	85336050	85336550	1305	83999362	83999585	-32
chr12	83987732	83988225	83993328	84003328	83978095	83988095	351	-5.25828	85336050	85336550	1338	83999362	83999585	1
chr12	84114214	84114427	84305527	84315527	84108785	84118785	146	-5.03053	85336050	85336550	1026	83999362	83999585	-311
chr12	84114214	84114427	84230903	84240903	84109874	84119874	306	-12.2861	85336050	85336550	1100	83999362	83999585	-236
chr12	84114214	84114427	84153586	84163586	84109305	84119305	193	-6.45298	85336050	85336550	1178	83999362	83999585	-159
chr12	84114214	84114427	84123231	84133231	84109106	84119106	248	-6.01188	85336050	85336550	1208	83999362	83999585	-129
chr12	103657056	103657505	103987894	103997894	103649938	103659938	184	-6.86128	103316290	103316790	-676	103961613	103962053	-31
chr12	103657056	103657505	103960209	103970209	103650217	103660217	95	-7.21311	103316290	103316790	-649	103961613	103962053	-3
chr12	103657056	103657505	103702994	103712994	103657248	103667248	230	-8.04933	103316290	103316790	-391	103660079	103660392	-48
chr12	103657056	103657505	103884898	103894898	103651402	103661402	81	-4.83213	103316290	103316790	-573	103961613	103962053	72
chr12	110023672	110023991	110513217	110523217	110013778	110023778	399	-5.1269	111149789	111150289	632	110424305	110424660	-94
chr12	110023672	110023991	110262385	110272385	110013865	110023865	386	-4.96433	109459790	109460290	-807	110244614	110245003	-23
chr12	110023672	110023991	110233246	110243246	110013823	110023823	1	-7.70372	109459790	109460290	-778	110244614	110245003	7
chr12	110023672	110023991	110216238	110226238	110013897	110023897	47	-13.2746	109459790	109460290	-761	110244614	110245003	24
chr12	110023672	110023991	110403110	110413110	110024299	110034299	74	-7.0789	111149789	111150289	742	110424305	110424660	16
chr12	110023672	110023991	110357986	110367986	110013609	110023609	112	-8.79748	111149789	111150289	787	110373496	110373681	11
chr12	111538597	111538916	111774661	111784661	111531300	111541300	359	-5.9952	111539789	111540289	-240	111696404	111696771	-83
chr12	111538597	111538916	111632893	111642893	111532558	111542558	423	-8.90264	111539789	111540289	-98	111696404	111696771	59
chr12	113424831	113425459	114153337	114163337	113426251	113436251	335	-5.02456	112793789	112794289	-1364	112843930	112844097	-1314
chr13	24937649	24938224	25014570	25024570	24935200	24945200	276	-5.71199	24296131	24296631	-723	23730518	23730867	-1289
chr13	24937649	24938224	24997635	25007635	24932297	24942297	307	-17.613	24296131	24296631	-706	23730518	23730867	-1272
chr13	24937649	24938224	24960454	24970454	24935413	24945413	200	-5.34641	24296131	24296631	-669	23730518	23730867	-1235
chr13	38151862	38152358	38588283	38598283	38153208	38163208	557	-5.7433	38937131	38937631	344	37732302	37732574	-861
chr13	38151862	38152358	38299632	38309632	38152138	38162138	47	-7.46538	38185131	38185631	-119	37732302	37732574	-572
chr13	38151862	38152358	38201842	38211842	38152743	38162743	2	-7.23445	38185131	38185631	-21	37732302	37732574	-474
chr13	60601749	60601948	60756188	60766188	60598787	60608787	16	-5.90762	60427639	60428139	-333	59840856	59841080	-920
chr13	60601749	60601948	60741659	60751659	60595783	60605783	84	-6.38276	60427639	60428139	-319	59840856	59841080	-906
chr13	60601749	60601948	60727676	60737676	60598057	60608057	114	-10.5733	60427639	60428139	-305	59840856	59841080	-892
chr13	60601749	60601948	60708042	60718042	60602764	60612764	224	-24.9984	60427639	60428139	-285	59840856	59841080	-872
chr13	60601749	60601948	60684680	60694680	60594540	60604540	467	-25.5733	60427639	60428139	-262	59840856	59841080	-849
chr13	109260331	109260761	109597385	109607385	109256995	109266995	68	-7.45624	109657303	109657803	55	110455878	110456085	854
chr14	30008745	30009127	30761197	30771197	29999222	30009222	46	-5.61436	30699814	30700314	-66	30907762	30908148	142
chr14	30008745	30009127	30097304	30107304	30001286	30011286	15	-5.07087	29863314	29863814	-239	30907762	30908148	806
chr15	3979416	3979842	4023734	4033734	3970061	3980061	676	-8.9477	5263000	5263500	1235	3251000	3251286	-778
chr15	3979416	3979842	5185968	5195968	3972916	3982916	607	-5.99273	5263000	5263500	72	6707554	6708113	1517
chr15	3979416	3979842	5147460	5157460	3972191	3982191	377	-5.61391	5263000	5263500	111	6707554	6708113	1555
chr15	3979416	3979842	5113083	5123083	3970703	3980703	353	-4.95817	5263000	5263500	145	6707554	6708113	1590
chr15	5143601	5144113	6707703	6717703	5140696	5150696	77	-5.61727	5263000	5263500	-1449	6707554	6708113	-5
chr15	5143601	5144113	6071144	6081144	5140712	5150712	25	-5.61727	5263000	5263500	-813	6707554	6708113	632
chr15	5143601	5144113	5963832	5973832	5138291	5148291	281	-7.43971	5263000	5263500	-706	6707554	6708113	739
chr15	39857001	39857560	41224598	41234598	39848682	39858682	429	-5.6178	40065954	40066454	-1163	39859903	39860282	-1370
chr15	39857001	39857560	41085283	41095283	39858473	39868473	65	-9.4048	40065954	40066454	-1024	39859903	39860282	-1230
chr15	39857001	39857560	41008129	41018129	39849690	39859690	256	-5.45427	40065954	40066454	-947	39859903	39860282	-1153
chr15	39857001	39857560	40823426	40833426	39858487	39868487	300	-5.61485	40065954	40066454	-762	39859903	39860282	-968
chr15	39857001	39857560	40066974	40076974	39849981	39859981	349	-7.82291	40065954	40066454	-6	39859903	39860282	-212
chr15	98609420	98610224	98769022	98779022	98610653	98620653	162	-7.81858	98984569	98985069	211	98699505	98699703	-74
chr15	101224065	101224396	101308472	101318472	101214244	101224244	145	-7.78708	101254569	101255069	-59	101087000	101087235	-226
chr15	101224065	101224396	101252517	101262517	101214654	101224654	1	-6.02868	101254569	101255069	-3	101087000	101087235	-170
chr15	102150305	102151117	102170659	102180659	102147855	102157855	19	-8.26572	101548569	101549069	-627	102026505	102026834	-149
chr15	102150305	102151117	102420026	102430026	102146412	102156412	103	-5.24477	102985069	102985569	560	102381667	102381845	-43
chr15	102150305	102151117	102308938	102318938	102147003	102157003	118	-6.2178	102985069	102985569	671	102381667	102381845	68
chr15	102150305	102151117	102278490	102288490	102146809	102156809	20	-4.62997	102985069	102985569	702	102381667	102381845	98
chr15	102150305	102151117	102253732	102263732	102146996	102156996	73	-5.13239	101548569	101549069	-710	102381667	102381845	123
chr15	102150305	102151117	102215750	102225750	102146774	102156774	128	-22.5657	102985069	102985569	765	102381667	102381845	161
chr16	23029015	23029479	23071391	23081391	23019062	23029062	632	-6.92089	22621427	22621927	-455	23039274	23039610	-37
chr16	23029015	23029479	23047429	23057429	23019280	23029280	3	-10.8929	22621427	22621927	-431	23039274	23039610	-13
chr16	23191668	23192220	23447653	23457653	23180715	23190715	139	-5.27001	22621427	22621927	-831	23039274	23039610	-413
chr16	23191668	23192220	23418556	23428556	23183202	23193202	110	-6.3314	22621427	22621927	-802	23039274	23039610	-384
chr16	23191668	23192220	23387891	23397891	23180817	23190817	183	-10.0987	22621427	22621927	-771	23039274	23039610	-353
chr16	23191668	23192220	23370727	23380727	23192253	23202253	223	-12.5352	22621427	22621927	-754	23039274	23039610	-336
chr16	23191668	23192220	23317629	23327629	23190054	23200054	555	-14.1518	22621427	22621927	-701	23039274	23039610	-283
chr16	23191668	23192220	23287903	23297903	23190561	23200561	613	-17.1689	22621427	22621927	-671	23039274	23039610	-253
chr16	23191668	23192220	23272028	23282028	23182779	23192779	158	-8.65493	22621427	22621927	-655	23039274	23039610	-238
chr16	23191668	23192220	23601924	23611924	23180747	23190747	445	-5.77344	22621427	22621927	-985	24061562	24061888	455
chr16	23225862	23226375	23404500	23414500	23222784	23232784	132	-8.3483	22621427	22621927	-788	23039274	23039610	-370
chr16	23225862	23226375	23315793	23325793	23223071	23233071	86	-14.4756	22621427	22621927	-699	23039274	23039610	-281
chr16	23225862	23226375	23290569	23300569	23223210	23233210	45	-6.05462	22621427	22621927	-674	23039274	23039610	-256
chr16	23225862	23226375	23252462	23262462	23223329	23233329	89	-7.75497	22621427	22621927	-636	23039274	23039610	-218
chr16	24090027	24090422	24890304	24900304	24081024	24091024	619	-5.99817	22621427	22621927	-2274	24061562	24061888	-834
chr16	24090027	24090422	24839974	24849974	24087545	24097545	663	-6.50092	22621427	22621927	-2223	24061562	24061888	-783
chr16	24090027	24090422	24772061	24782061	24081974	24091974	707	-7.95834	22621427	22621927	-2155	24061562	24061888	-715
chr16	24090027	24090422	24753334	24763334	24082073	24092073	687	-6.55656	22621427	22621927	-2137	24061562	24061888	-697
chr16	24090027	24090422	24719484	24729484	24081078	24091078	813	-9.48884	22621427	22621927	-2103	24061562	24061888	-663
chr16	24090027	24090422	24663794	24673794	24083163	24093163	523	-5.61635	22621427	22621927	-2047	24061562	24061888	-607
chr16	24090027	24090422	24604687	24614687	24083480	24093480	577	-5.61981	22621427	22621927	-1988	24061562	24061888	-548
chr16	24090027	24090422	24583595	24593595	24079043	24089043	786	-8.34295	22621427	22621927	-1967	24061562	24061888	-527
chr16	24090027	24090422	24535842	24545842	24089689	24099689	126	-10.5667	22621427	22621927	-1919	24061562	24061888	-479
chr16	24090027	24090422	24499226	24509226	24079281	24089281	408	-4.65472	22621427	22621927	-1883	24061562	24061888	-443
chr16	24090027	24090422	24452261	24462261	24081849	24091849	737	-7.99447	22621427	22621927	-1836	24061562	24061888	-396
chr16	24090027	24090422	24393276	24403276	24080258	24090258	1	-9.01612	22621427	22621927	-1777	24061562	24061888	-337
chr16	24090027	24090422	24375346	24385346	24079809	24089809	639	-6.34767	22621427	22621927	-1759	24061562	24061888	-319
chr16	24090027	24090422	24288327	24298327	24086215	24096215	79	-10.3023	22621427	22621927	-1672	24061562	24061888	-232
chr16	24090027	24090422	24255930	24265930	24081559	24091559	182	-16.6676	22621427	22621927	-1639	24061562	24061888	-199
chr16	24090027	24090422	24236173	24246173	24079500	24089500	768	-27.9219	22621427	22621927	-1619	24061562	24061888	-179
chr16	24090027	24090422	24221370	24231370	24081814	24091814	471	-27.4472	22621427	22621927	-1605	24061562	24061888	-165
chr16	24090027	24090422	24191927	24201927	24084260	24094260	7	-28.5188	22621427	22621927	-1575	24061562	24061888	-135
chr16	24090027	24090422	25263992	25273992	24084068	24094068	30	-9.40347	22621427	22621927	-2647	25945436	25945783	677
chr16	38432879	38433347	38540075	38550075	38428489	38438489	489	-4.90181	39121387	39121887	577	37684790	37685150	-860
chr16	38432879	38433347	38495884	38505884	38422541	38432541	560	-9.22528	39121387	39121887	621	37684790	37685150	-816
chr16	38432879	38433347	38449369	38459369	38427932	38437932	534	-7.57142	39121387	39121887	667	37684790	37685150	-769
chr16	45945195	45945671	47329097	47339097	45941012	45951012	102	-5.61456	45579387	45579887	-1754	46010984	46011188	-1323
chr16	45945195	45945671	47191675	47201675	45944955	45954955	70	-5.61328	45579387	45579887	-1617	46010984	46011188	-1186
chr16	45945195	45945671	46017870	46027870	45935266	45945266	47	-8.79312	45579387	45579887	-443	46010984	46011188	-12
chr16	45945195	45945671	46001211	46011211	45945922	45955922	334	-18.1698	45579387	45579887	-427	46010984	46011188	5
chr16	97850958	97851358	97952700	97962700	97848880	97858880	32	-5.1382	96903393	96903893	-1054	97778817	97779000	-179
chr17	33781003	33781884	33783128	33793128	33782136	33792136	1	-19.6972	34130055	34130555	342	33897209	33897414	109
chr17	35126241	35126660	35238495	35248495	35118398	35128398	33	-15.2317	35554055	35554555	311	35274674	35275049	31
chr17	35126241	35126660	35207522	35217522	35117100	35127100	781	-4.73716	35554055	35554555	342	35274674	35275049	62
chr17	47437080	47437695	47669784	47679784	47437024	47447024	1	-4.69734	47768551	47769051	94	47473523	47473869	-201
chr17	47437080	47437695	47507572	47517572	47435407	47445407	119	-7.69811	47512551	47513051	0	47473523	47473869	-39
chr17	47437080	47437695	47457897	47467897	47438623	47448623	156	-12.9804	47512551	47513051	50	47472837	47473411	10
chr17	53566237	53566760	53675267	53685267	53557340	53567340	148	-14.4027	48882175	48882675	-4798	55931674	55932329	2252
chr18	12869110	12869537	12903556	12913556	12864674	12874674	117	-9.89721	13106491	13106991	198	10885882	10886060	-2023
chr18	34776752	34777040	35574156	35584156	34769176	34779176	98	-7.5451	35979846	35980346	401	34888955	34889137	-690
chr18	34776752	34777040	35445736	35455736	34768065	34778065	47	-7.43787	35979846	35980346	529	34888955	34889137	-562
chr18	34776752	34777040	35201405	35211405	34767383	34777383	75	-4.96067	35979846	35980346	774	34888955	34889137	-317
chr18	34776752	34777040	34941196	34951196	34772151	34782151	91	-6.73769	35979846	35980346	1034	34888955	34889137	-57
chr18	34776752	34777040	34925045	34935045	34772995	34782995	21	-7.08881	35979846	35980346	1050	34888955	34889137	-41
chr18	34776752	34777040	34903440	34913440	34768762	34778762	41	-4.87833	35979846	35980346	1072	34888955	34889137	-19
chr18	46728256	46728682	49834296	49844296	46717520	46727520	0	-5.61236	50027846	50028346	189	52956565	52956781	3117
chr19	8989186	8989627	9079260	9089260	8986604	8996604	1428	-32.5635	8712510	8713010	-372	9082545	9082757	-2
chr19	8989186	8989627	9065219	9075219	8986998	8996998	441	-20.7047	8712510	8713010	-357	9082545	9082757	12
chr19	8989186	8989627	9026486	9036486	8986990	8996990	204	-5.95561	8712510	8713010	-319	9082545	9082757	51
chr19	8989186	8989627	9012987	9022987	8985984	8995984	191	-5.11296	8712510	8713010	-305	9082545	9082757	65
chr19	29047829	29048196	29422012	29432012	29046471	29056471	139	-8.79354	28045510	28046010	-1381	29049498	29049983	-377
chr19	29047829	29048196	29405049	29415049	29046377	29056377	62	-4.90461	28045510	28046010	-1364	29049498	29049983	-360
chr19	29047829	29048196	29378134	29388134	29048050	29058050	5	-6.73001	28045510	28046010	-1337	29049498	29049983	-333
chr19	29047829	29048196	29356550	29366550	29047361	29057361	45	-13.397	28045510	28046010	-1316	29049498	29049983	-312
chr19	29047829	29048196	29312431	29322431	29045848	29055848	69	-16.8697	28045510	28046010	-1272	29049498	29049983	-268
chr19	29047829	29048196	30050154	30060154	29043576	29053576	74	-7.27462	28045510	28046010	-2009	29824161	29824584	-231
chr19	29047829	29048196	29272865	29282865	29040976	29050976	145	-23.9201	28045510	28046010	-1232	29049498	29049983	-228
chr19	29047829	29048196	29243751	29253751	29046299	29056299	110	-8.6168	28045510	28046010	-1203	29049498	29049983	-199
chr19	29047829	29048196	29199684	29209684	29048077	29058077	193	-4.6654	28045510	28046010	-1159	29049498	29049983	-155
chr19	29047829	29048196	29126520	29136520	29042195	29052195	84	-18.4825	28045510	28046010	-1086	29049498	29049983	-82
chr19	29047829	29048196	29108684	29118684	29045259	29055259	176	-9.13157	28045510	28046010	-1068	29049498	29049983	-64
chr19	29047829	29048196	29530029	29540029	29045487	29055487	47	-5.10933	28045510	28046010	-1489	29824161	29824584	289
chr19	29047829	29048196	29511510	29521510	29039856	29049856	7	-10.2352	28045510	28046010	-1471	29824161	29824584	308
chr19	29047829	29048196	29470865	29480865	29042535	29052535	1560	-10.1341	28045510	28046010	-1430	29824161	29824584	349
chr19	29047829	29048196	29440108	29450108	29040300	29050300	292	-4.90334	28045510	28046010	-1399	29824161	29824584	379
chr19	32595581	32596045	32675082	32685082	32588273	32598273	54	-7.43907	36477010	36477510	3797	32573327	32573554	-107
chr19	32595581	32596045	32661281	32671281	32588197	32598197	67	-6.05436	36477010	36477510	3811	32573327	32573554	-93
chr19	32595581	32596045	32636402	32646402	32587615	32597615	10	-9.51846	36477010	36477510	3836	32573327	32573554	-68
chr19	32595581	32596045	32613584	32623584	32588495	32598495	992	-6.48754	36477010	36477510	3859	32573327	32573554	-45
chr19	43940136	43940555	44156619	44166619	43941289	43951289	349	-5.42599	44694510	44695010	533	44004302	44004556	-157
chr19	43940136	43940555	44135476	44145476	43938246	43948246	117	-5.14978	44694510	44695010	554	44004302	44004556	-136
chr19	43940136	43940555	44044618	44054618	43941422	43951422	4	-9.23967	44694510	44695010	645	44004302	44004556	-45
chr19	43940136	43940555	44028764	44038764	43941554	43951554	620	-5.60697	44694510	44695010	661	44004302	44004556	-29
chr19	43940136	43940555	43941718	43951718	43940707	43950707	35	-60.8854	44694510	44695010	748	43999185	43999474	53
chr2	4995542	4996065	5938320	5948320	4991531	5001531	80	-7.66574	5876954	5877454	-66	5749259	5749531	-194
chr2	4995542	4996065	5870024	5880024	4993994	5003994	278	-5.08526	5876954	5877454	2	5749259	5749531	-126
chr2	4995542	4996065	5821693	5831693	4991494	5001494	1917	-6.32511	5876954	5877454	51	5749259	5749531	-77
chr2	4995542	4996065	5057021	5067021	4993637	5003637	169	-4.75633	4833954	4834454	-228	4987626	4988100	-74
chr2	4995542	4996065	5807374	5817374	4994396	5004396	37	-7.43803	5876954	5877454	65	5749259	5749531	-63
chr2	6193087	6193294	6466566	6476566	6183449	6193449	1160	-6.97391	5876954	5877454	-594	5749259	5749531	-722
chr2	6193087	6193294	6390076	6400076	6187288	6197288	12	-11.4996	5876954	5877454	-518	5749259	5749531	-646
chr2	6193087	6193294	6330114	6340114	6188982	6198982	101	-14.2211	5876954	5877454	-458	5749259	5749531	-586
chr2	18063780	18064209	181176480	181186480	18056525	18066525	2	-4.94177	180642795	180643295	-538	181249378	181249602	68
chr2	18063780	18064209	18681839	18691839	18056525	18066525	100	-7.43922	17899373	17899873	-787	18766812	18767451	80
chr2	18063780	18064209	18583066	18593066	18057367	18067367	131	-7.51697	17899373	17899873	-688	18766812	18767451	179
chr2	18063780	18064209	18557661	18567661	18060589	18070589	62	-5.90576	17899373	17899873	-663	18766812	18767451	204
chr2	18063780	18064209	18364411	18374411	18054650	18064650	344	-8.72373	17899373	17899873	-470	18766812	18767451	398
chr2	18063780	18064209	18340656	18350656	18061799	18071799	244	-7.69884	17899373	17899873	-446	18766812	18767451	421
chr2	18063780	18064209	18323836	18333836	18059378	18069378	85	-5.93247	17899373	17899873	-429	18766812	18767451	438
chr2	18063780	18064209	18256785	18266785	18055408	18065408	134	-5.96396	17899373	17899873	-362	18766812	18767451	505
chr2	18063780	18064209	18240730	18250730	18054494	18064494	32	-5.38649	17899373	17899873	-346	18766812	18767451	521
chr2	18063780	18064209	18198793	18208793	18053249	18063249	423	-19.7827	17899373	17899873	-304	18766812	18767451	563
chr2	18063780	18064209	18183786	18193786	18057309	18067309	392	-9.72906	17899373	17899873	-289	18766812	18767451	578
chr2	18063780	18064209	18127570	18137570	18054216	18064216	143	-6.23668	17899373	17899873	-233	18766812	18767451	635
chr2	29869009	29869414	29918946	29928946	29860613	29870613	1361	-4.63824	31082480	31082980	1159	29817775	29817953	-106
chr2	29869009	29869414	29883763	29893763	29866599	29876599	102	-10.5251	31082480	31082980	1194	29817775	29817953	-71
chr2	29869009	29869414	30142361	30152361	29865441	29875441	2388	-4.69472	31082480	31082980	935	30128899	30129071	-18
chr2	29869009	29869414	30117673	30127673	29866904	29876904	15	-4.88573	31082480	31082980	960	30128899	30129071	6
chr2	29869009	29869414	30066246	30076246	29860290	29870290	39	-4.99641	31082480	31082980	1011	30128899	30129071	58
chr2	29869009	29869414	29993643	30003643	29862976	29872976	129	-10.8996	31082480	31082980	1084	30128899	30129071	130
chr2	29869009	29869414	30323113	30333113	29863425	29873425	72	-6.12398	31082480	31082980	755	30693274	30693518	365
chr2	48814020	48814435	50942664	50952664	48815363	48825363	180	-7.43483	51640480	51640980	693	43470001	43470181	-7478
chr2	48814020	48814435	49428846	49438846	48812642	48822642	210	-7.72614	51640480	51640980	2207	43470001	43470181	-5964
chr2	48814020	48814435	48883302	48893302	48814581	48824581	229	-12.4728	51640480	51640980	2752	43470001	43470181	-5418
chr2	65238470	65238972	65348280	65358280	65237170	65247170	167	-11.2668	66784943	66785443	1432	63861895	63862148	-1491
chr2	65238470	65238972	65301788	65311788	65228518	65238518	437	-5.87349	66784943	66785443	1478	63861895	63862148	-1445
chr2	65238470	65238972	65289327	65299327	65231610	65241610	100	-11.0578	66784943	66785443	1491	63861895	63862148	-1432
chr2	65238470	65238972	65262174	65272174	65227707	65237707	1372	-7.65024	66784943	66785443	1518	63861895	63862148	-1405
chr2	65238470	65238972	65256205	65266205	65239731	65249731	79	-8.08842	66784943	66785443	1524	63861895	63862148	-1399
chr2	65239101	65239417	65348280	65358280	65237170	65247170	406	-11.2668	66784943	66785443	1432	63861895	63862148	-1491
chr2	65239101	65239417	65301788	65311788	65228518	65238518	1	-5.87349	66784943	66785443	1478	63861895	63862148	-1445
chr2	65239101	65239417	65289327	65299327	65231610	65241610	119	-11.0578	66784943	66785443	1491	63861895	63862148	-1432
chr2	65239101	65239417	65256205	65266205	65239731	65249731	80	-8.08842	66784943	66785443	1524	63861895	63862148	-1399
chr2	122781608	122781964	124369203	124379203	122776674	122786674	1111	-5.61385	125660764	125661264	1287	122378630	122378837	-1995
chr2	122781608	122781964	123129729	123139729	122779525	122789525	45	-5.03276	125660764	125661264	2526	122378630	122378837	-756
chr2	122781608	122781964	122985320	122995320	122774692	122784692	233	-5.47471	125660764	125661264	2671	122378630	122378837	-612
chr2	122781608	122781964	125614104	125624104	122779802	122789802	713	-5.61317	125660764	125661264	42	126951102	126951344	1332
chr2	122781608	122781964	125107801	125117801	122772207	122782207	743	-5.61334	125660764	125661264	548	126951102	126951344	1838
chr2	122781608	122781964	124752347	124762347	122780342	122790342	640	-9.40071	125660764	125661264	904	126951102	126951344	2194
chr2	125123566	125123755	125131678	125141678	125122832	125132832	36	-7.8306	125660764	125661264	524	126951102	126951344	1815
chr3	9610026	9610292	10407047	10417047	9604377	9614377	26	-7.43848	15582500	15583000	5171	10243738	10243971	-168
chr3	9610026	9610292	10010445	10020445	9601445	9611445	1	-5.57494	5203000	5203500	-4812	9947784	9947964	-68
chr3	28697751	28698115	28741425	28751425	28690381	28700381	950	-12.8374	27294578	27295078	-1452	27899110	27899586	-847
chr3	57425183	57425592	58201246	58211246	57419642	57429642	863	-5.35474	53988578	53989078	-4217	58206974	58207362	1
chr3	57425183	57425592	57642988	57652988	57421770	57431770	820	-4.88307	53988578	53989078	-3659	58206974	58207362	559
chr3	57425183	57425592	57614048	57624048	57420087	57430087	886	-5.42749	53988578	53989078	-3630	58206974	58207362	588
chr3	65529050	65529575	66032792	66042792	65526635	65536635	313	-5.61675	68561078	68561578	2524	64039820	64040282	-1998
chr3	65529050	65529575	65951342	65961342	65524136	65534136	504	-11.643	68561078	68561578	2605	64039820	64040282	-1916
chr3	65529050	65529575	65921518	65931518	65528826	65538826	313	-6.49017	63297078	63297578	-2629	64039820	64040282	-1886
chr3	65529050	65529575	65884015	65894015	65521573	65531573	418	-9.87102	68561078	68561578	2672	64039820	64040282	-1849
chr3	65529050	65529575	65842258	65852258	65529392	65539392	778	-31.5522	63297078	63297578	-2550	64039820	64040282	-1807
chr3	65529050	65529575	65761779	65771779	65530124	65540124	396	-8.63937	63297078	63297578	-2469	64039820	64040282	-1727
chr3	65529050	65529575	65697754	65707754	65528933	65538933	491	-11.381	63297078	63297578	-2405	64039820	64040282	-1663
chr3	65529050	65529575	65658213	65668213	65526634	65536634	687	-18.0405	63297078	63297578	-2366	64039820	64040282	-1623
chr3	65529050	65529575	65634877	65644877	65528411	65538411	666	-16.1489	63297078	63297578	-2343	64039820	64040282	-1600
chr3	65529050	65529575	65599913	65609913	65522466	65532466	571	-12.8006	63297078	63297578	-2308	64039820	64040282	-1565
chr3	65529050	65529575	65581572	65591572	65528630	65538630	627	-12.9841	63297078	63297578	-2289	64039820	64040282	-1547
chr3	65529050	65529575	65535331	65545331	65529320	65539320	352	-7.46535	63297078	63297578	-2243	64039820	64040282	-1500
chr3	81036684	81036990	81942699	81952699	81035752	81045752	219	-9.94095	82999078	82999578	1052	82022547	82022964	75
chr3	81036684	81036990	81826776	81836776	81028680	81038680	96	-7.34399	82999078	82999578	1168	82022547	82022964	191
chr3	81036684	81036990	82833014	82843014	81033328	81043328	63	-5.20524	82999078	82999578	161	83038949	83039214	201
chr3	81036684	81036990	81753714	81763714	81035461	81045461	96	-8.69339	82999078	82999578	1241	82022547	82022964	264
chr3	81036684	81036990	81710238	81720238	81029523	81039523	84	-6.30321	82999078	82999578	1284	82022547	82022964	308
chr3	81036684	81036990	81543484	81553484	81034219	81044219	219	-10.2155	82999078	82999578	1451	82022547	82022964	474
chr3	81036684	81036990	81529621	81539621	81034061	81044061	226	-10.5326	82999078	82999578	1465	82022547	82022964	488
chr3	81036684	81036990	81479699	81489699	81035488	81045488	303	-37.5312	82999078	82999578	1515	82022547	82022964	538
chr3	81036684	81036990	81453381	81463381	81029254	81039254	271	-14.6348	82999078	82999578	1541	82022547	82022964	564
chr3	81036684	81036990	81420172	81430172	81034952	81044952	303	-49.6645	82999078	82999578	1574	82022547	82022964	598
chr3	81036684	81036990	81375217	81385217	81030904	81040904	63	-5.16693	82999078	82999578	1619	82022547	82022964	643
chr3	81036684	81036990	81330760	81340760	81034262	81044262	226	-12.2467	82999078	82999578	1664	82022547	82022964	687
chr3	81036684	81036990	81276794	81286794	81026264	81036264	115	-9.49883	82999078	82999578	1718	82022547	82022964	741
chr3	81036684	81036990	81261016	81271016	81033916	81043916	115	-9.45942	82999078	82999578	1733	82022547	82022964	757
chr3	81036684	81036990	81203425	81213425	81037518	81047518	271	-19.7973	79519578	79520078	-1689	82022547	82022964	814
chr3	81036684	81036990	81168438	81178438	81034513	81044513	84	-5.52469	79519578	79520078	-1654	82022547	82022964	849
chr3	81036684	81036990	81152174	81162174	81035321	81045321	256	-13.9396	79519578	79520078	-1637	82022547	82022964	866
chr3	81036684	81036990	81131930	81141930	81035183	81045183	256	-12.269	79519578	79520078	-1617	82022547	82022964	886
chr3	96268499	96268727	96748495	96758495	96257791	96267791	21	-5.46301	96499077	96499577	-254	96575521	96576060	-178
chr3	96268499	96268727	96666492	96676492	96258650	96268650	35	-5.99002	96499077	96499577	-172	96575521	96576060	-96
chr3	96268499	96268727	96619720	96629720	96257850	96267850	35	-5.88895	96499077	96499577	-125	96575521	96576060	-49
chr3	105801297	105801647	105907859	105917859	105796725	105806725	609	-8.46111	106042582	106043082	130	105058980	105059162	-854
chr3	105801297	105801647	105887831	105897831	105798087	105808087	21	-12.9003	106042582	106043082	150	105058980	105059162	-834
chr3	105801297	105801647	105870776	105880776	105802035	105812035	1	-9.41746	106042582	106043082	167	105058980	105059162	-817
chr3	105801297	105801647	105817730	105827730	105799585	105809585	1	-10.3519	106042582	106043082	220	105058980	105059162	-764
chr3	105801297	105801647	106520105	106530105	105798283	105808283	414	-5.61378	106042582	106043082	-482	107273942	107274127	749
chr3	107943570	107943945	108585849	108595849	107937899	107947899	1012	-7.92652	107943082	107943582	-648	107867181	107867395	-724
chr3	107943570	107943945	108310384	108320384	107943783	107953783	587	-5.61671	107943082	107943582	-372	107793546	107793782	-522
chr3	107943570	107943945	108049316	108059316	107944571	107954571	1	-24.5887	107943082	107943582	-111	107867181	107867395	-187
chr3	107943570	107943945	107946030	107956030	107944170	107954170	885	-6.21852	107943082	107943582	-8	107867181	107867395	-84
chr3	108013289	108013838	108720713	108730713	108002995	108012995	197	-5.61621	107943082	107943582	-782	107867181	107867395	-858
chr3	108013289	108013838	108148132	108158132	108003660	108013660	179	-4.97078	107943082	107943582	-210	107867181	107867395	-286
chr3	145758456	145758830	145911880	145921880	145755775	145765775	91	-10.7722	146038536	146039036	122	145916342	145916650	0
chr3	145758456	145758830	145892068	145902068	145756643	145766643	102	-16.4318	146038536	146039036	142	145912585	145912829	16
chr3	145758456	145758830	145868339	145878339	145754303	145764303	139	-6.9208	146038536	146039036	165	145912585	145912829	39
chr3	145758456	145758830	145823247	145833247	145754913	145764913	1	-9.10558	146038536	146039036	211	145912585	145912829	84
chr4	32247529	32247819	32647763	32657763	32243173	32253173	45	-9.62306	33526525	33527025	874	32153468	32153643	-499
chr4	32247529	32247819	32597464	32607464	32237597	32247597	125	-6.89366	33526525	33527025	924	32153468	32153643	-449
chr4	32247529	32247819	32578592	32588592	32245421	32255421	64	-9.82499	33526525	33527025	943	32153468	32153643	-430
chr4	32247529	32247819	32533690	32543690	32246024	32256024	124	-19.8344	33526525	33527025	988	32153468	32153643	-385
chr4	32247529	32247819	32483377	32493377	32247808	32257808	591	-6.03391	33526525	33527025	1038	32153468	32153643	-335
chr4	32247529	32247819	32453045	32463045	32248180	32258180	108	-6.43694	33526525	33527025	1069	32153468	32153643	-304
chr4	32247529	32247819	32410338	32420338	32237800	32247800	210	-8.35921	33526525	33527025	1111	32153468	32153643	-262
chr4	32247529	32247819	32397872	32407872	32237376	32247376	80	-11.2101	33526525	33527025	1124	32153468	32153643	-249
chr4	32247529	32247819	32379377	32389377	32243989	32253989	94	-6.0579	33526525	33527025	1142	32153468	32153643	-231
chr4	32247529	32247819	32336630	32346630	32246583	32256583	638	-9.62142	33526525	33527025	1185	32153468	32153643	-188
chr4	32247529	32247819	32296722	32306722	32244016	32254016	320	-9.50195	33526525	33527025	1225	32153468	32153643	-148
chr4	57916192	57916684	57952712	57962712	57905491	57915491	538	-6.82914	61698966	61699466	3742	57370066	57370246	-588
chr4	57916192	57916684	58534862	58544862	57906709	57916709	35	-5.67851	61698966	61699466	3159	58913583	58913874	374
chr4	57916192	57916684	58239457	58249457	57907574	57917574	5	-4.95111	61698966	61699466	3455	58913583	58913874	669
chr4	59003007	59003198	59824830	59834830	58992104	59002104	158	-5.61601	61698966	61699466	1869	59558359	59558785	-271
chr4	59003007	59003198	59724096	59734096	58993407	59003407	117	-5.0426	61698966	61699466	1970	59558359	59558785	-171
chr4	59003007	59003198	59307306	59317306	58994626	59004626	1406	-4.92321	61698966	61699466	2387	59244747	59245011	-67
chr4	59003007	59003198	59609505	59619505	59001393	59011393	138	-5.61492	61698966	61699466	2085	59558359	59558785	-56
chr4	59003007	59003198	59589146	59599146	58993447	59003447	77	-9.01896	61698966	61699466	2105	59558359	59558785	-36
chr4	59003007	59003198	59551372	59561372	59001860	59011860	30	-7.94957	61698966	61699466	2143	59558359	59558785	2
chr4	59003007	59003198	59538535	59548535	58998697	59008697	1609	-9.41344	61698966	61699466	2156	59558359	59558785	15
chr4	59003007	59003198	59249361	59259361	58994111	59004111	2071	-9.85808	61698966	61699466	2445	59244747	59245011	-9
chr4	59003007	59003198	59203462	59213462	59002938	59012938	217	-6.01075	61698966	61699466	2491	59244747	59245011	36
chr4	59003007	59003198	59021311	59031311	59003494	59013494	120	-9.06807	61698966	61699466	2673	59244747	59245011	219
chr4	99120860	99121120	99144520	99154520	99111778	99121778	1186	-6.17083	99560809	99561309	412	101400076	101400455	2251
chr4	108459573	108460023	109391769	109401769	108458163	108468163	0	-4.6869	110021895	110022395	625	108456125	108456424	-940
chr4	108459573	108460023	109087488	109097488	108457091	108467091	173	-4.66452	108890395	108890895	-202	108362579	108362962	-730
chr4	108459573	108460023	108823199	108833199	108456959	108466959	78	-5.84587	108890395	108890895	62	108456125	108456424	-372
chr4	108459573	108460023	108504402	108514402	108454320	108464320	970	-15.5004	108890395	108890895	381	108456125	108456424	-53
chr4	108459573	108460023	108476099	108486099	108455060	108465060	605	-8.55335	108890395	108890895	410	108456125	108456424	-25
chr4	130663132	130663670	130752046	130762046	130653237	130663237	30	-7.48121	130845085	130845585	88	130630398	130630771	-126
chr4	130663132	130663670	130719560	130729560	130653924	130663924	812	-6.61809	130845085	130845585	121	130630398	130630771	-94
chr4	130663132	130663670	130692758	130702758	130653846	130663846	154	-6.80677	130845085	130845585	148	130630398	130630771	-67
chr4	138966900	138968000	139626036	139636036	138959156	138969156	137	-8.04944	139597085	139597585	-34	139511611	139511894	-119
chr4	138966900	138968000	139348335	139358335	138967036	138977036	69	-7.01365	139217085	139217585	-136	139343809	139344128	-9
chr4	138966900	138968000	139291647	139301647	138961939	138971939	154	-5.35524	139217085	139217585	-79	139343809	139344128	47
chr4	138966900	138968000	138977643	138987643	138957707	138967707	116	-12.9941	138958585	138959085	-24	138971464	138971713	-11
chr4	138966900	138968000	139262600	139272600	138964653	138974653	549	-4.74479	139217085	139217585	-50	139343809	139344128	76
chr4	138966900	138968000	139218691	139228691	138956378	138966378	37	-6.45044	139217085	139217585	-6	139343809	139344128	120
chr5	66098169	66098540	66235523	66245523	66097192	66107192	191	-7.91392	66527261	66527761	287	66239366	66239665	-1
chr5	66098169	66098540	66159624	66169624	66089488	66099488	178	-4.90402	66527261	66527761	363	66239366	66239665	75
chr5	90560701	90561139	90569615	90579615	90553881	90563881	282	-8.69254	92320974	92321474	1747	90476631	90478042	-97
chr5	90560701	90561139	92069034	92079034	90556001	90566001	168	-5.61478	92320974	92321474	247	92098773	92099011	25
chr5	90560701	90561139	91010479	91020479	90556150	90566150	181	-5.7744	92320974	92321474	1306	91036722	91036978	21
chr5	90560701	90561139	90645717	90655717	90554361	90564361	198	-6.21061	92320974	92321474	1671	90689828	90690133	39
chr5	102481265	102481627	103295752	103305752	102476565	102486565	1576	-4.63949	103423981	103424481	123	103927511	103927872	627
chr5	102481265	102481627	103226769	103236769	102475670	102485670	1576	-4.87704	103423981	103424481	192	103927511	103927872	696
chr5	102481265	102481627	102953045	102963045	102471579	102481579	88	-5.65976	103423981	103424481	466	103927511	103927872	970
chr5	102481265	102481627	102756485	102766485	102472758	102482758	172	-6.4093	102102981	102103481	-658	103927511	103927872	1166
chr5	102481265	102481627	102716422	102726422	102476856	102486856	165	-5.6643	102102981	102103481	-618	103927511	103927872	1206
chr5	102481265	102481627	102650423	102660423	102471030	102481030	75	-15.2583	103423981	103424481	769	103927511	103927872	1272
chr5	102481265	102481627	102614251	102624251	102473657	102483657	141	-19.2087	102102981	102103481	-516	103927511	103927872	1308
chr5	102481265	102481627	102576638	102586638	102473141	102483141	405	-12.3224	102102981	102103481	-478	103927511	103927872	1346
chr5	102481265	102481627	102548621	102558621	102480322	102490322	1047	-6.59783	102102981	102103481	-450	103927511	103927872	1374
chr5	102481265	102481627	102507266	102517266	102480425	102490425	158	-6.27145	102102981	102103481	-409	103927511	103927872	1415
chr5	139389705	139390033	139484932	139494932	139381424	139391424	1564	-7.46626	139377546	139378046	-112	139358688	139359076	-131
chr6	37530036	37530381	38106882	38116882	37525681	37535681	1062	-5.04887	38123000	38123500	11	37592486	37592889	-519
chr6	37530036	37530381	37959387	37969387	37523392	37533392	1062	-5.08974	38066000	38066500	102	37592486	37592889	-372
chr6	37530036	37530381	37901002	37911002	37525067	37535067	1141	-6.55327	38066000	38066500	160	37592486	37592889	-313
chr6	37530036	37530381	37868682	37878682	37522550	37532550	1155	-9.40695	38066000	38066500	193	37592486	37592889	-281
chr6	37530036	37530381	37825349	37835349	37524432	37534432	1118	-5.42871	38066000	38066500	236	37592486	37592889	-238
chr6	37530036	37530381	37811149	37821149	37527730	37537730	1000	-4.82966	38066000	38066500	250	37592486	37592889	-223
chr6	37530036	37530381	37745733	37755733	37527659	37537659	1155	-9.0788	38066000	38066500	316	37592486	37592889	-158
chr6	37530036	37530381	37541498	37551498	37523227	37533227	1564	-10.4731	38066000	38066500	520	37592486	37592889	46
chr6	37530036	37530381	38134168	38144168	37529009	37539009	1141	-6.27477	38123000	38123500	-16	38650654	38650833	512
chr6	40436075	40436396	40733250	40743250	40433307	40443307	1000	-5.02803	40443501	40444001	-294	38650654	38650833	-2088
chr6	82041470	82041995	82720869	82730869	82031393	82041393	927	-5.21649	79539006	79539506	-3187	82039045	82039630	-687
chr6	82041470	82041995	82068456	82078456	82040931	82050931	927	-6.77098	79539006	79539506	-2534	82039045	82039630	-34
chr6	82052145	82052406	82102578	82112578	82044687	82054687	913	-12.504	79539006	79539506	-2568	82039045	82039630	-68
chr6	82052145	82052406	82086907	82096907	82045694	82055694	913	-7.25945	79539006	79539506	-2553	82039045	82039630	-53
chr6	95718723	95718972	96579938	96589938	95711012	95721012	438	-5.61535	94542006	94542506	-2043	95936422	95936903	-648
chr6	95718723	95718972	96474860	96484860	95718781	95728781	438	-6.13157	94542006	94542506	-1938	95936422	95936903	-543
chr6	95718723	95718972	96302959	96312959	95707964	95717964	785	-9.85156	94542006	94542506	-1766	95936422	95936903	-371
chr6	95718723	95718972	96160390	96170390	95717611	95727611	502	-7.5526	94542006	94542506	-1623	95936422	95936903	-229
chr6	95718723	95718972	96066827	96076827	95708642	95718642	824	-12.5109	94542006	94542506	-1530	95936422	95936903	-135
chr6	95718723	95718972	98529488	98539488	95715462	95725462	411	-5.61456	94542006	94542506	-3992	98402657	98402958	-132
chr6	95718723	95718972	96046327	96056327	95711092	95721092	250	-4.77949	94542006	94542506	-1509	95936422	95936903	-115
chr6	95718723	95718972	95994997	96004997	95716091	95726091	582	-8.04492	94542006	94542506	-1458	95936422	95936903	-63
chr6	95718723	95718972	95958042	95968042	95712318	95722318	411	-4.98261	94542006	94542506	-1421	95936422	95936903	-26
chr7	73541414	73541797	73613430	73623430	73533272	73543272	250	-57.7779	73921114	73921614	303	73577812	73578260	-40
chr7	73541414	73541797	73590538	73600538	73533156	73543156	195	-13.0926	73921114	73921614	326	73577812	73578260	-18
chr7	73541414	73541797	73574337	73584337	73532870	73542870	195	-12.7199	73921114	73921614	342	73577812	73578260	-1
chr7	73541414	73541797	73549773	73559773	73533475	73543475	167	-12.5301	73921114	73921614	367	73577812	73578260	23
chr7	80688909	80689256	80901941	80911941	80678941	80688941	167	-6.56173	80160114	80160614	-747	80857140	80857477	-50
chr7	119525990	119526343	119841096	119851096	119518720	119528720	172	-5.33921	119684986	119685486	-161	119748913	119749179	-97
chr7	119525990	119526343	120128664	120138664	119516142	119526142	186	-5.62124	119684986	119685486	-448	120124831	120125040	-9
chr7	119525990	119526343	119746913	119756913	119516094	119526094	122	-5.02715	119684986	119685486	-67	119748913	119749179	-3
chr7	119525990	119526343	119674981	119684981	119524322	119534322	94	-7.26817	119684986	119685486	5	119748913	119749179	69
chr7	119525990	119526343	119641978	119651978	119517803	119527803	129	-24.5788	119684986	119685486	38	119748913	119749179	102
chr7	119525990	119526343	119625877	119635877	119517576	119527576	129	-21.1715	119684986	119685486	54	119748913	119749179	118
chr7	119525990	119526343	119591206	119601206	119523827	119533827	649	-6.77852	119684986	119685486	89	119748913	119749179	153
chr7	119525990	119526343	119546261	119556261	119515984	119525984	94	-6.95856	119684986	119685486	134	119748913	119749179	198
chr7	140717218	140717925	140757786	140767786	140712623	140722623	97	-8.48245	140948601	140949101	186	140805817	140806023	43
chr7	140720983	140721476	140757786	140767786	140712623	140722623	38	-8.48245	140948601	140949101	186	140805817	140806023	43
chr7	140905673	140906093	140997716	141007716	140905092	140915092	520	-5.76282	140948601	140949101	-54	140956300	140956607	-46
chr7	140905673	140906093	140945361	140955361	140905380	140915380	548	-17.5939	140948601	140949101	-2	140956300	140956607	6
chr8	22476197	22476899	23284567	23294567	22467071	22477071	132	-5.6146	23153528	23154028	-136	22400541	22400897	-889
chr8	22476197	22476899	25089579	25099579	22473627	22483627	166	-7.435	24948028	24948528	-146	24525194	24525399	-569
chr8	22476197	22476899	22897411	22907411	22473018	22483018	114	-5.53359	23153528	23154028	251	22400541	22400897	-502
chr8	22476197	22476899	22577420	22587420	22472653	22482653	301	-8.60093	23153528	23154028	571	22400541	22400897	-182
chr8	33929759	33930577	34096837	34106837	33929419	33939419	344	-11.0628	34053946	34054446	-48	33981020	33981338	-121
chr8	33929759	33930577	34081081	34091081	33928463	33938463	34	-13.3007	34053946	34054446	-32	33981020	33981338	-105
chr8	33929759	33930577	34062910	34072910	33929311	33939311	64	-27.9302	34053946	34054446	-14	33981020	33981338	-87
chr8	33929759	33930577	34041623	34051623	33930990	33940990	2411	-10.735	34053946	34054446	8	33981020	33981338	-65
chr8	33929759	33930577	33973972	33983972	33929467	33939467	514	-10.194	34053946	34054446	75	33981020	33981338	2
chr8	41016312	41016893	41402032	41412032	41007236	41017236	39	-5.30085	40992646	40993146	-414	41135507	41135821	-271
chr8	41133523	41134266	41147912	41157912	41125547	41135547	0	-6.79647	40992646	40993146	-160	41135507	41135821	-17
chr8	73352394	73352992	74967596	74977596	73351560	73361560	222	-5.61991	70452101	70452601	-4520	72549608	72549863	-2423
chr8	73352394	73352992	74672186	74682186	73353115	73363115	68	-5.61374	70452101	70452601	-4225	72549608	72549863	-2127
chr8	73352394	73352992	74440016	74450016	73348280	73358280	375	-6.56604	70452101	70452601	-3993	72549608	72549863	-1895
chr8	73352394	73352992	74312580	74322580	73349107	73359107	118	-5.61438	70452101	70452601	-3865	72549608	72549863	-1768
chr8	73352394	73352992	73846893	73856893	73343196	73353196	37	-5.61662	70452101	70452601	-3400	72549608	72549863	-1302
chr8	73352394	73352992	73355749	73365749	73352395	73362395	240	-5.99572	70452101	70452601	-2908	72549608	72549863	-811
chr8	93131216	93131649	93279648	93289648	93125197	93135197	48	-11.8709	94205100	94205600	921	93233584	93234345	-51
chr8	93131216	93131649	93256109	93266109	93122839	93132839	99	-10.3257	94205100	94205600	944	93233584	93234345	-27
chr8	93131216	93131649	93160450	93170450	93122143	93132143	17	-6.23822	94205100	94205600	1040	93233584	93234345	69
chr8	93197926	93198455	93467434	93477434	93195445	93205445	218	-5.49098	94205100	94205600	733	93233584	93234345	-238
chr8	93197926	93198455	93390598	93400598	93195880	93205880	73	-33.3517	94205100	94205600	810	93233584	93234345	-162
chr8	93197926	93198455	93273969	93283969	93195664	93205664	153	-14.6392	94205100	94205600	926	93233584	93234345	-45
chr8	93197926	93198455	93257399	93267399	93192232	93202232	145	-10.2476	94205100	94205600	943	93233584	93234345	-28
chr8	93197926	93198455	93227810	93237810	93197535	93207535	74	-6.03561	94205100	94205600	973	93233584	93234345	1
chr8	93197926	93198455	93201386	93211386	93199282	93209282	231	-18.7078	94205100	94205600	999	93233584	93234345	28
chr8	95488829	95489152	95715331	95725331	95478778	95488778	160	-5.34865	96151100	96151600	431	95377858	95378532	-342
chr9	44477755	44478071	44763628	44773628	44473542	44483542	55	-8.38794	44537417	44537917	-231	44604000	44604656	-164
chr9	44477755	44478071	44716593	44726593	44467863	44477863	24	-5.61941	44537417	44537917	-184	44604000	44604656	-117
chr9	44477755	44478071	44682356	44692356	44476808	44486808	451	-11.0517	44537417	44537917	-150	44604000	44604656	-83
chr9	44477755	44478071	44957279	44967279	44476453	44486453	37	-6.91135	44537417	44537917	-425	44966849	44967098	5
chr9	44477755	44478071	44645464	44655464	44475819	44485819	58	-43.0342	44537417	44537917	-113	44604000	44604656	-46
chr9	44477755	44478071	44619138	44629138	44473628	44483628	38	-29.78	44537417	44537917	-86	44604000	44604656	-20
chr9	44477755	44478071	44583900	44593900	44474477	44484477	2	-20.6141	44537417	44537917	-51	44604000	44604656	15
chr9	44477755	44478071	44551004	44561004	44473642	44483642	3	-5.58903	44537417	44537917	-18	44604000	44604656	48
chr9	44477755	44478071	44533973	44543973	44472864	44482864	2	-11.2576	44537417	44537917	-1	44604000	44604656	65
chr9	44477755	44478071	44492245	44502245	44476636	44486636	52	-17.1441	44537417	44537917	40	44604000	44604656	107
chr9	44477755	44478071	44798965	44808965	44476548	44486548	21	-12.4052	44537417	44537917	-266	44966849	44967098	163
chr9	44482427	44482800	44763628	44773628	44473542	44483542	105	-8.38794	44537417	44537917	-231	44604000	44604656	-164
chr9	44482427	44482800	44682356	44692356	44476808	44486808	126	-11.0517	44537417	44537917	-150	44604000	44604656	-83
chr9	44482427	44482800	44957279	44967279	44476453	44486453	65	-6.91135	44537417	44537917	-425	44966849	44967098	5
chr9	44482427	44482800	44645464	44655464	44475819	44485819	62	-43.0342	44537417	44537917	-113	44604000	44604656	-46
chr9	44482427	44482800	44619138	44629138	44473628	44483628	48	-29.78	44537417	44537917	-86	44604000	44604656	-20
chr9	44482427	44482800	44607218	44617218	44479514	44489514	33	-24.5618	44537417	44537917	-75	44604000	44604656	-8
chr9	44482427	44482800	44583900	44593900	44474477	44484477	9	-20.6141	44537417	44537917	-51	44604000	44604656	15
chr9	44482427	44482800	44551004	44561004	44473642	44483642	1066	-5.58903	44537417	44537917	-18	44604000	44604656	48
chr9	44482427	44482800	44533973	44543973	44472864	44482864	137	-11.2576	44537417	44537917	-1	44604000	44604656	65
chr9	44482427	44482800	44492245	44502245	44476636	44486636	215	-17.1441	44537417	44537917	40	44604000	44604656	107
chr9	44482427	44482800	44846144	44856144	44480326	44490326	1030	-5.02195	44537417	44537917	-313	44966849	44967098	116
chr9	44482427	44482800	44798965	44808965	44476548	44486548	169	-12.4052	44537417	44537917	-266	44966849	44967098	163
chr9	44483685	44484190	44763628	44773628	44473542	44483542	306	-8.38794	44537417	44537917	-231	44604000	44604656	-164
chr9	44483685	44484190	44682356	44692356	44476808	44486808	102	-11.0517	44537417	44537917	-150	44604000	44604656	-83
chr9	44483685	44484190	44957279	44967279	44476453	44486453	94	-6.91135	44537417	44537917	-425	44966849	44967098	5
chr9	44483685	44484190	44645464	44655464	44475819	44485819	603	-43.0342	44537417	44537917	-113	44604000	44604656	-46
chr9	44483685	44484190	44619138	44629138	44473628	44483628	472	-29.78	44537417	44537917	-86	44604000	44604656	-20
chr9	44483685	44484190	44607218	44617218	44479514	44489514	333	-24.5618	44537417	44537917	-75	44604000	44604656	-8
chr9	44483685	44484190	44583900	44593900	44474477	44484477	261	-20.6141	44537417	44537917	-51	44604000	44604656	15
chr9	44483685	44484190	44551004	44561004	44473642	44483642	114	-5.58903	44537417	44537917	-18	44604000	44604656	48
chr9	44483685	44484190	44533973	44543973	44472864	44482864	122	-11.2576	44537417	44537917	-1	44604000	44604656	65
chr9	44483685	44484190	44492245	44502245	44476636	44486636	204	-17.1441	44537417	44537917	40	44604000	44604656	107
chr9	44483685	44484190	44846144	44856144	44480326	44490326	64	-5.02195	44537417	44537917	-313	44966849	44967098	116
chr9	44483685	44484190	44798965	44808965	44476548	44486548	173	-12.4052	44537417	44537917	-266	44966849	44967098	163
chr9	50698772	50699242	51137018	51147018	50691525	50701525	248	-5.26308	51293395	51293895	152	50660518	50660733	-481
chr9	50698772	50699242	50850425	50860425	50694505	50704505	482	-8.15101	50707895	50708395	-147	50660518	50660733	-195
chr9	50698772	50699242	51302420	51312420	50691537	50701537	263	-5.61862	51293395	51293895	-14	51735284	51735509	428
chr9	65827661	65827896	66792789	66802789	65817938	65827938	206	-7.43482	67182693	67183193	385	66697773	66698087	-100
chr9	65827661	65827896	66085373	66095373	65828517	65838517	87	-5.75065	66232693	66233193	143	66084188	66084480	-6
chr9	65827661	65827896	66055312	66065312	65822425	65832425	248	-9.07238	66232693	66233193	173	66084188	66084480	24
chr9	65827661	65827896	65996882	66006882	65823310	65833310	222	-8.2963	66232693	66233193	231	66084188	66084480	82
chr9	107590305	107590957	107866809	107876809	107579760	107589760	52	-4.72271	108106669	108107169	235	107738141	107738507	-133
chr9	107590305	107590957	107738046	107748046	107582031	107592031	102	-7.05252	108106669	108107169	364	107738141	107738507	-5
chr9	108296405	108296953	108517512	108527512	108293198	108303198	621	-5.56423	108480169	108480669	-42	108341883	108342791	-180
chr9	108296405	108296953	108446602	108456602	108285808	108295808	87	-8.03634	108480169	108480669	29	108341883	108342791	-109
chr9	108296405	108296953	108395786	108405786	108285839	108295839	29	-9.25493	108480169	108480669	80	108341883	108342791	-58
chr9	108296405	108296953	108359120	108369120	108288946	108298946	79	-9.33446	108480169	108480669	116	108341883	108342791	-22
chr9	108296405	108296953	108341794	108351794	108297899	108307899	0	-10.8407	108480169	108480669	134	108341883	108342791	-4
chr9	108296405	108296953	108308664	108318664	108289032	108299032	730	-9.22875	108480169	108480669	167	108341883	108342791	29
chr9	119156837	119157268	119343658	119353658	119155550	119165550	407	-5.37699	119533882	119534382	185	119165584	119165860	-183
chr9	119156837	119157268	119331388	119341388	119152229	119162229	407	-8.36432	119533882	119534382	198	119165584	119165860	-171
chr9	119156837	119157268	119312784	119322784	119155117	119165117	460	-8.67285	119533882	119534382	216	119165584	119165860	-152
chr9	119156837	119157268	119301489	119311489	119150582	119160582	621	-11.7594	119533882	119534382	228	119165584	119165860	-141
chr9	119156837	119157268	119248409	119258409	119151715	119161715	358	-4.7409	119533882	119534382	281	119165584	119165860	-88
chr9	119156837	119157268	119231196	119241196	119152093	119162093	460	-10.4537	119533882	119534382	298	119165584	119165860	-70
only p-RCA within 1,000 bp of area-1 or 2 were included.
